# Supplementary material for: BRAT1 links Integrator and defective RNA processing with neurodegeneration
Source: Nat Commun. 2022 Aug 26;13:5026. doi: 10.1038/s41467-022-32763-6 (PMC9418311; doi:10.1038/s41467-022-32763-6)
Supplement: Supplementary file 4 — Supplementary Data File 1 [file 41467_2022_32763_MOESM4_ESM.xlsx]

## Sheet: _msms
LFQ intensity KO-1	LFQ intensity KO-2	LFQ intensity KO-3	LFQ intensity WT-1	LFQ intensity WT-2	LFQ intensity WT-3	Peptides	Razor + unique peptides	Unique peptides	Sequence coverage [%]	Unique + razor sequence coverage [%]	Unique sequence coverage [%]	Mol. weight [kDa]	Q-value	Score	Intensity	MS/MS count	Student’s T-test p-value	Student’s T-test FDR	Student's T-test Difference WT_KO	Protein IDs	Majority protein IDs	Protein names	Gene names	Fasta headers
19.1281	19.1171	19.2346	28.9315	29.3354	28.6336	25	25	25	60.2	60.2	60.2	67.662	0	323.31	3002300000	184	1.18222e-06	0.000541459	9.80693	Q5TA45	Q5TA45	Integrator complex subunit 11	INTS11	Integrator complex subunit 11 OS
18.2679	19.1171	19.6731	33.3511	33.4533	33.0008	49	49	49	74.5	74.5	74.5	88.118	0	323.31	52374000000	553	4.98976e-06	0.00114266	14.249	Q6PJG6	Q6PJG6	BRCA1-associated ATM activator 1	BRAT1	BRCA1-associated ATM activator 1 OS
19.3442	19.3063	19.2759	24.6168	25.25	24.0653	6	6	6	30.7	30.7	30.7	29.926	0	79.679	125850000	10	9.95543e-05	0.0151986	5.33524	Q13268	Q13268	Dehydrogenase/reductase SDR family member 2, mitochondrial	DHRS2	Dehydrogenase/reductase SDR family member 2, mitochondrial OS
18.073	20.5998	19.6504	27.9071	28.1685	27.2447	22	22	22	43	43	43	73.814	0	231.52	1232800000	97	0.000449304	0.0420053	8.33235	Q9NV88	Q9NV88	Integrator complex subunit 9	INTS9	Integrator complex subunit 9 OS
19.5808	19.8784	18.4582	23.8529	24.0086	23.5956	3	3	3	12.7	12.7	12.7	40.094	0	19.8	95825000	12	0.000550288	0.0420053	4.5132	Q00325	Q00325	Phosphate carrier protein, mitochondrial	SLC25A3	Phosphate carrier protein, mitochondrial OS
19.5964	19.2054	19.224	20.9661	21.1446	20.8051	2	2	2	7.9	7.9	7.9	52.623	0	14.298	12626000	10	0.000532194	0.0420053	1.62997	Q96CS3	Q96CS3	FAS-associated factor 2	FAF2	FAS-associated factor 2 OS
19.596	19.5678	20.4702	22.3814	22.333	22.1084	1	1	1	27	27	27	7.3084	0	13.824	31952000	8	0.00147038	0.096205	2.39624	Q9UDW1	Q9UDW1	Cytochrome b-c1 complex subunit 9	UQCR10	Cytochrome b-c1 complex subunit 9 OS
26.58	26.4562	26.207	27.4249	27.8662	27.5525	14	14	6	41.3	41.3	24.8	32.852	0	95.92	1429700000	86	0.00216895	0.099338	1.20011	P05141;Q9H0C2	P05141	ADP/ATP translocase 2;ADP/ATP translocase 2, N-terminally processed	SLC25A5	ADP/ATP translocase 2 OS
23.3623	23.219	23.3907	23.7047	23.7475	23.7909	8	8	8	17.4	17.4	17.4	66.408	0	93.878	100940000	42	0.00195241	0.099338	0.423723	P20700	P20700	Lamin-B1	LMNB1	Lamin-B1 OS
24.9401	24.9302	24.8357	25.4624	25.7763	25.5921	20	20	20	26.5	26.5	26.5	129.57	0	251.62	408370000	96	0.00186836	0.099338	0.708289	Q13751	Q13751	Laminin subunit beta-3	LAMB3	Laminin subunit beta-3 OS
22.6325	22.5753	22.1361	24.0038	24.0803	23.5043	2	2	2	20	20	20	7.6191	0	19.308	105060000	18	0.00408865	0.170237	1.41483	O75394	O75394	39S ribosomal protein L33, mitochondrial	MRPL33	39S ribosomal protein L33, mitochondrial OS
24.5976	24.5312	24.308	25.6191	25.6034	25.142	12	4	2	42.3	22.5	9.7	32.866	0	47.859	328960000	35	0.00553465	0.184458	0.975886	P12236	P12236	ADP/ATP translocase 3;ADP/ATP translocase 3, N-terminally processed	SLC25A6	ADP/ATP translocase 3 OS
22.3397	22.3725	22.7831	18.12	20.1583	18.8881	2	2	2	10.6	10.6	10.6	23.461	0	18.719	32912000	8	0.00488641	0.184458	-3.44297	Q9NRW1;P20340;Q14964	Q9NRW1;P20340;Q14964	Ras-related protein Rab-6B;Ras-related protein Rab-6A;Ras-related protein Rab-39A	RAB6B;RAB6A;RAB39A	Ras-related protein Rab-6B OS;Ras-related protein Rab-6A OS;Ras-related protein Rab-39A OS
22.1509	22.4207	21.98	23.7807	23.7767	23.1208	2	2	2	16.8	16.8	16.8	18.998	0	24.279	73571000	9	0.00563845	0.184458	1.37551	P51571	P51571	Translocon-associated protein subunit delta	SSR4	Translocon-associated protein subunit delta OS
19.3228	19.8409	19.1334	21.2062	20.8095	20.5962	2	2	2	4.1	4.1	4.1	55.01	0	11.255	13132000	2	0.00653898	0.188784	1.43828	Q01650;Q9UM01;Q92536	Q01650;Q9UM01;Q92536	Large neutral amino acids transporter small subunit 1;Y+L amino acid transporter 1;Y+L amino acid transporter 2	SLC7A5;SLC7A7;SLC7A6	Large neutral amino acids transporter small subunit 1 OS;Y+L amino acid transporter 1 OS;Y+L amino acid transporter 2 OS
20.3507	20.7444	20.3296	22.1743	21.41	21.898	4	4	4	7.4	7.4	7.4	64.953	0	23.449	21241000	10	0.00659508	0.188784	1.35258	Q9UNF1	Q9UNF1	Melanoma-associated antigen D2	MAGED2	Melanoma-associated antigen D2 OS
28.6341	28.9877	28.9215	29.5989	29.6087	29.3571	23	23	6	60.6	60.6	17.1	49.67	0	323.31	5603200000	236	0.0077741	0.199092	0.673831	P07437;A6NNZ2;CON__ENSEMBL:ENSBTAP00000025008;Q9H4B7	P07437	Tubulin beta chain	TUBB	Tubulin beta chain OS
22.1007	22.6721	22.2859	23.4811	23.9393	24.4403	12	12	12	13.9	13.9	13.9	130.97	0	107.02	130710000	40	0.00782456	0.199092	1.60064	Q13753	Q13753	Laminin subunit gamma-2	LAMC2	Laminin subunit gamma-2 OS
19.9019	19.812	19.0985	20.7375	21.5677	21.2881	2	2	2	7.7	7.7	7.7	35.422	0	13.749	14936000	8	0.0106226	0.25606	1.5936	P08574	P08574	Cytochrome c1, heme protein, mitochondrial	CYC1	Cytochrome c1, heme protein, mitochondrial OS
20.0853	19.8511	18.7379	21.553	21.2739	21.5244	3	3	3	9.9	9.9	9.9	56.65	0	20.56	17165000	6	0.0112235	0.257019	1.89233	O43175	O43175	D-3-phosphoglycerate dehydrogenase	PHGDH	D-3-phosphoglycerate dehydrogenase OS
24.1098	24.4691	24.502	25.0989	24.9013	24.8725	10	10	10	22.4	22.4	22.4	59.75	0	119.54	239350000	65	0.0144062	0.30874	0.597267	P25705	P25705	ATP synthase subunit alpha, mitochondrial	ATP5A1	ATP synthase subunit alpha, mitochondrial OS
22.5771	22.3086	22.1736	21.7453	21.682	21.9233	3	3	3	12.7	12.7	12.7	33.296	0	22.576	32907000	10	0.0148303	0.30874	-0.569518	Q99623	Q99623	Prohibitin-2	PHB2	Prohibitin-2 OS
18.472	18.5474	21.0782	23.1063	23.2628	22.4187	3	3	3	17.4	17.4	17.4	31.282	0	22.261	39220000	9	0.0163708	0.325993	3.56341	Q9UBX3	Q9UBX3	Mitochondrial dicarboxylate carrier	SLC25A10	Mitochondrial dicarboxylate carrier OS
22.6021	22.1373	21.7698	21.1457	21.2163	21.2893	5	5	5	14.7	14.7	14.7	40.428	0	33.158	26168000	21	0.017559	0.326469	-0.95267	Q6DD87	Q6DD87	Zinc finger protein 787	ZNF787	Zinc finger protein 787 OS
25.0292	24.8715	24.6637	25.232	25.2721	25.3752	12	12	12	30.3	30.3	30.3	51.402	0	76.69	340840000	46	0.0184327	0.326469	0.438321	Q9NV06	Q9NV06	DDB1- and CUL4-associated factor 13	DCAF13	DDB1- and CUL4-associated factor 13 OS
20.4351	19.1817	21.0341	22.2932	23.1138	22.2798	4	4	4	8.3	8.3	8.3	74.175	0	23.11	23809000	6	0.0185332	0.326469	2.34529	Q9UJS0;O75746	Q9UJS0	Calcium-binding mitochondrial carrier protein Aralar2	SLC25A13	Calcium-binding mitochondrial carrier protein Aralar2 OS
18.1891	18.9117	19.6118	20.4387	20.4176	20.392	1	1	1	2.9	2.9	2.9	44.772	0.0051948	6.0926	5181400	3	0.0212197	0.345838	1.5119	Q96K37	Q96K37	Solute carrier family 35 member E1	SLC35E1	Solute carrier family 35 member E1 OS
20.7572	21.0641	21.3312	21.9815	22.2192	21.6054	2	2	2	10.3	10.3	10.3	37.821	0	14.388	25015000	7	0.0221906	0.345838	0.884503	P07858	P07858	Cathepsin B;Cathepsin B light chain;Cathepsin B heavy chain	CTSB	Cathepsin B OS
28.6237	28.7127	28.2287	29.0641	29.1466	28.9827	11	11	11	45.7	45.7	45.7	17.222	0	140.32	4299100000	94	0.0254091	0.345838	0.542805	P62277	P62277	40S ribosomal protein S13	RPS13	40S ribosomal protein S13 OS
26.6228	26.6682	26.0464	27.0607	27.5184	27.2187	6	6	6	52.4	52.4	52.4	17.04	0	82.534	1479200000	76	0.0271838	0.345838	0.820157	P62841	P62841	40S ribosomal protein S15	RPS15	40S ribosomal protein S15 OS
23.2431	23.0138	23.0704	22.0136	22.3712	22.7075	8	8	8	11	11	11	124.13	0	80.391	62923000	20	0.0245267	0.345838	-0.74504	Q13574;O75912	Q13574	Diacylglycerol kinase zeta	DGKZ	Diacylglycerol kinase zeta OS
21.7053	20.3871	19.9019	19.1153	18.2429	18.4827	2	2	2	5.4	5.4	5.4	73.261	0	17.771	11419000	10	0.0265828	0.345838	-2.05114	Q14807	Q14807	Kinesin-like protein KIF22	KIF22	Kinesin-like protein KIF22 OS
21.3858	20.2098	21.8641	22.7461	24.6258	23.752	4	4	4	7	7	7	85.225	0	38.325	55892000	17	0.0251716	0.345838	2.55471	Q9UHB6	Q9UHB6	LIM domain and actin-binding protein 1	LIMA1	LIM domain and actin-binding protein 1 OS
24.0785	24.0622	23.3551	24.632	25.174	24.7876	8	8	8	29.4	29.4	29.4	35.236	0	56.448	214010000	40	0.0229959	0.345838	1.0326	Q9UNQ2	Q9UNQ2	Probable dimethyladenosine transferase	DIMT1	Probable dimethyladenosine transferase OS
25.2756	25.4063	24.5316	25.8994	26.3693	26.1782	10	10	10	47.1	47.1	47.1	28.134	0	124.6	524050000	61	0.0240608	0.345838	1.07782	Q9Y2R9	Q9Y2R9	28S ribosomal protein S7, mitochondrial	MRPS7	28S ribosomal protein S7, mitochondrial OS
22.9587	22.9803	22.8905	23.1426	23.5581	23.4846	5	5	5	26.4	26.4	26.4	21.188	0	45.224	94206000	26	0.0259609	0.345838	0.451925	Q9Y3C1	Q9Y3C1	Nucleolar protein 16	NOP16	Nucleolar protein 16 OS
29.0965	29.4535	29.7091	30.1226	30.0844	29.8781	19	19	1	57.4	57.4	2.9	50.151	0	323.31	7465500000	211	0.034512	0.403605	0.608655	P68363;P68366;Q9NY65;Q9H853	P68363;P68366;Q9NY65	Tubulin alpha-1B chain;Tubulin alpha-4A chain;Tubulin alpha-8 chain	TUBA1B;TUBA4A;TUBA8	Tubulin alpha-1B chain OS;Tubulin alpha-4A chain OS;Tubulin alpha-8 chain OS
26.6014	26.3052	25.735	27.2197	27.203	26.8558	4	4	4	25.5	25.5	25.5	17.779	0	36.623	1042800000	39	0.0350905	0.403605	0.878986	P83731	P83731	60S ribosomal protein L24	RPL24	60S ribosomal protein L24 OS
22.9128	21.528	23.6173	24.1816	25.4295	25.8621	23	23	23	14.9	14.9	14.9	274.61	0	153.83	145510000	48	0.0357676	0.403605	2.47172	Q01082;P11277;O15020	Q01082	Spectrin beta chain, non-erythrocytic 1	SPTBN1	Spectrin beta chain, non-erythrocytic 1 OS
25.5035	25.3392	25.1751	25.104	24.8499	24.9543	4	4	4	24.6	24.6	24.6	23.864	0	146.48	292710000	29	0.0369411	0.403605	-0.369891	Q96EY4	Q96EY4	Translation machinery-associated protein 16	TMA16	Translation machinery-associated protein 16 OS
21.3381	20.0243	21.0685	22.077	22.2875	21.9176	3	3	3	17.3	17.3	17.3	24.15	0	25.606	33714000	12	0.0363856	0.403605	1.28371	Q96MN5	Q96MN5	Transcription elongation factor A N-terminal and central domain-containing protein 2	TCEANC2	Transcription elongation factor A N-terminal and central domain-containing protein 2 OS
22.4087	19.0848	20.181	23.5189	23.5025	23.7014	4	4	4	16.3	16.3	16.3	28.8	0	25.643	76012000	10	0.0370118	0.403605	3.01613	Q9BUN8	Q9BUN8	Derlin-1	DERL1	Derlin-1 OS
30.9717	31.2173	30.8514	31.299	31.4219	31.627	19	19	19	79.7	79.7	79.7	21.863	0	323.31	22102000000	237	0.0389296	0.414646	0.435836	P32969	P32969	60S ribosomal protein L9	RPL9	60S ribosomal protein L9 OS
22.4519	22.1014	21.8845	22.5243	23.0704	22.9048	4	4	4	14.6	14.6	14.6	29.978	0	61.249	61259000	13	0.0410384	0.427172	0.68726	Q4G0S7	Q4G0S7	Coiled-coil domain-containing protein 152	CCDC152	Coiled-coil domain-containing protein 152 OS
24.4764	24.0768	23.9601	25.3522	24.7988	24.6693	6	6	6	15.1	15.1	15.1	34.899	0	74.792	213530000	24	0.0422785	0.430302	0.768983	P43358;P43362;P43361;P43363;P43355	P43358	Melanoma-associated antigen 4	MAGEA4	Melanoma-associated antigen 4 OS
19.4189	17.6028	19.2516	20.3425	22.2504	20.67	1	1	1	2.4	2.4	2.4	53.944	0	7.8177	18064000	6	0.0478476	0.451897	2.32987	P53985	P53985	Monocarboxylate transporter 1	SLC16A1	Monocarboxylate transporter 1 OS
27.4663	27.512	27.767	27.7829	28.1964	28.2755	14	5	5	40.6	21	21	42.051	0	92.266	2294500000	70	0.0483471	0.451897	0.503159	P68133;P68032;P62736;P63267	P68133;P68032;P62736;P63267	Actin, alpha skeletal muscle;Actin, alpha cardiac muscle 1;Actin, aortic smooth muscle;Actin, gamma-enteric smooth muscle	ACTA1;ACTC1;ACTA2;ACTG2	Actin, alpha skeletal muscle OS;Actin, alpha cardiac muscle 1 OS;Actin, aortic smooth muscle OS;Actin, gamma-enteric smooth muscle OS
22.1194	21.4718	22.172	22.4692	22.6132	22.6361	2	2	2	5.3	5.3	5.3	54.231	0	12.711	36542000	13	0.0478267	0.451897	0.651736	Q15233	Q15233	Non-POU domain-containing octamer-binding protein	NONO	Non-POU domain-containing octamer-binding protein OS
19.1263	18.9009	18.6941	19.6032	22.0122	21.9385	3	3	3	41.1	41.1	41.1	12.473	0	19.07	18673000	6	0.0466724	0.451897	2.27756	Q15369	Q15369	Transcription elongation factor B polypeptide 1	TCEB1	Elongin-C OS
25.2567	24.9609	24.6434	25.6381	25.4782	25.3593	6	6	6	42.9	42.9	42.9	11.737	0	51.45	354720000	47	0.0505778	0.463293	0.538202	P10599	P10599	Thioredoxin	TXN	Thioredoxin OS
23.8993	23.7775	24.6247	23.3848	22.3398	23.1899	8	8	8	36.4	36.4	36.4	38.714	0	102.85	99553000	27	0.0532366	0.478085	-1.12897	P04083	P04083	Annexin A1	ANXA1	Annexin A1 OS
19.5226	21.962	19.8899	22.3051	24.515	22.7118	3	3	3	24.2	24.2	24.2	17.935	0	27.138	50211000	10	0.055856	0.491963	2.7191	P04216	P04216	Thy-1 membrane glycoprotein	THY1	Thy-1 membrane glycoprotein OS
23.1786	22.7155	22.801	23.2138	23.2351	23.4151	4	4	4	11.6	11.6	11.6	63.523	0	26.096	83568000	16	0.0668575	0.49339	0.389624	O95470	O95470	Sphingosine-1-phosphate lyase 1	SGPL1	Sphingosine-1-phosphate lyase 1 OS
24.5918	24.1984	25.3965	23.7877	22.1017	23.5048	6	6	6	45.7	45.7	45.7	15.054	0	51.362	124190000	30	0.06409	0.49339	-1.59747	P07737;CON__P02584	P07737	Profilin-1	PFN1	Profilin-1 OS
22.3893	22.1491	22.5555	22.077	21.4512	21.9089	3	3	3	16	16	16	21.364	0	19.635	35250000	11	0.0669052	0.49339	-0.552308	P16403;P10412;P16402;P22492;Q02539	P16403;P10412;P16402	Histone H1.2;Histone H1.4;Histone H1.3	HIST1H1C;HIST1H1E;HIST1H1D	Histone H1.2 OS;Histone H1.4 OS;Histone H1.3 OS
22.026	22.2692	19.7769	24.1028	24.2062	22.7584	7	7	7	26.8	26.8	26.8	40.165	0	63.294	118460000	30	0.0643976	0.49339	2.33179	P10915	P10915	Hyaluronan and proteoglycan link protein 1	HAPLN1	Hyaluronan and proteoglycan link protein 1 OS
21.695	22.2057	21.7887	20.9435	21.3256	21.6072	16	2	2	8.5	1.2	1.2	223.9	0	12.063	25810000	7	0.0716193	0.49339	-0.604389	P11055;A7E2Y1	P11055	Myosin-3	MYH3	Myosin-3 OS
22.0438	22.0706	22.7305	21.8962	21.4079	21.5455	4	4	4	13.2	13.2	13.2	47.716	0	29.46	33614000	19	0.0677423	0.49339	-0.665133	P23526	P23526	Adenosylhomocysteinase	AHCY	Adenosylhomocysteinase OS
19.2657	19.0174	20.3751	20.3163	22.1315	21.1393	2	2	2	9.2	9.2	9.2	44.564	0	12.763	10022000	2	0.0704206	0.49339	1.64296	P29508;P48594	P29508;P48594	Serpin B3;Serpin B4	SERPINB3;SERPINB4	Serpin B3 OS;Serpin B4 OS
22.6857	22.4589	22.3962	22.8686	22.6846	23.1041	5	4	4	28.8	23.2	23.2	21.892	0	23.456	48020000	14	0.0679939	0.49339	0.372173	P32119	P32119	Peroxiredoxin-2	PRDX2	Peroxiredoxin-2 OS
18.987	18.8319	22.8333	23.0555	24.24	23.8877	5	5	5	18.3	18.3	18.3	37.186	0	33.988	62745000	8	0.0606415	0.49339	3.51034	P62140;P36873;P62136	P62140;P36873;P62136	Serine/threonine-protein phosphatase PP1-beta catalytic subunit;Serine/threonine-protein phosphatase PP1-gamma catalytic subunit;Serine/threonine-protein phosphatase PP1-alpha catalytic subunit	PPP1CB;PPP1CC;PPP1CA	Serine/threonine-protein phosphatase PP1-beta catalytic subunit OS;Serine/threonine-protein phosphatase PP1-gamma catalytic subunit OS;Serine/threonine-protein phosphatase PP1-alpha catalytic subunit OS
19.9623	19.8199	20.0371	19.7909	19.563	19.7615	3	3	3	17.9	17.9	17.9	23.466	0	17.674	6985000	14	0.0705424	0.49339	-0.234643	P84098	P84098	60S ribosomal protein L19	RPL19	60S ribosomal protein L19 OS
19.3135	19.3929	19.6397	19.1435	19.0819	19.2505	3	3	3	17.6	17.6	17.6	20.762	0	17.715	5201600	9	0.0575678	0.49339	-0.290047	Q02543	Q02543	60S ribosomal protein L18a	RPL18A	60S ribosomal protein L18a OS
22.4548	18.7334	22.0624	23.2653	25.6698	24.6232	7	7	7	15.7	15.7	15.7	71.428	0	89.682	106440000	25	0.0662567	0.49339	3.4359	Q16643	Q16643	Drebrin	DBN1	Drebrin OS
19.912	19.0906	18.716	20.3386	20.5288	19.9152	2	2	2	5.1	5.1	5.1	43.476	0	10.998	6390700	2	0.0618102	0.49339	1.02134	Q6NZI2	Q6NZI2	Polymerase I and transcript release factor	PTRF	Caveolae-associated protein 1 OS
17.9465	19.6082	19.7539	23.0656	23.0465	19.9859	4	4	4	14.2	14.2	14.2	44.898	0	37.293	45881000	7	0.0674202	0.49339	2.92981	Q9NRC8	Q9NRC8	NAD-dependent protein deacetylase sirtuin-7	SIRT7	NAD-dependent protein deacetylase sirtuin-7 OS
22.3893	19.0306	22.8125	23.8211	25.651	24.334	2	2	2	41.7	41.7	41.7	8.0061	0	37.476	106310000	10	0.0721772	0.49339	3.19127	Q9UBI6	Q9UBI6	Guanine nucleotide-binding protein G(I)/G(S)/G(O) subunit gamma-12	GNG12	Guanine nucleotide-binding protein G(I)/G(S)/G(O) subunit gamma-12 OS
26.0029	26.1579	25.6823	25.4848	25.4225	25.7269	29	29	29	12.7	12.7	12.7	331.77	0	217.5	508680000	110	0.0744749	0.494341	-0.40298	P15924	P15924	Desmoplakin	DSP	Desmoplakin OS
20.9195	20.9846	21.9314	20.3306	18.6627	20.2619	5	3	3	25.5	18.4	18.4	29.174	0	17.866	12961000	6	0.0741464	0.494341	-1.52678	P62258;Q04917;P31946;P61981	P62258	14-3-3 protein epsilon	YWHAE	14-3-3 protein epsilon OS
26.3205	26.7402	26.9008	27.123	27.3715	26.9631	22	6	1	63.4	23.1	2.7	49.83	0	250.2	1166300000	51	0.0763045	0.499249	0.498698	P68371;Q3ZCM7	P68371	Tubulin beta-4B chain	TUBB4B	Tubulin beta-4B chain OS
27.0468	27.3573	27.4188	27.0421	27.0228	26.8818	48	48	44	27.9	27.9	25.7	280.74	0	323.31	1134400000	262	0.080891	0.518851	-0.292046	P21333	P21333	Filamin-A	FLNA	Filamin-A OS
22.8152	22.2462	22.5778	22.7515	23.7199	23.479	3	3	3	17.3	17.3	17.3	31.35	0	48.436	59241000	18	0.082699	0.518851	0.770451	P47756	P47756	F-actin-capping protein subunit beta	CAPZB	F-actin-capping protein subunit beta OS
24.8599	25.1548	24.6807	25.187	26.1637	25.5377	11	11	11	52.5	52.5	52.5	31.192	0	76.397	416960000	63	0.0826266	0.518851	0.730966	Q13643	Q13643	Four and a half LIM domains protein 3	FHL3	Four and a half LIM domains protein 3 OS
20.2139	20.6952	19.9812	22.0171	21.5941	20.5521	5	5	5	15.5	15.5	15.5	52.259	0	31.855	14992000	8	0.0869981	0.531796	1.09098	O95864	O95864	Fatty acid desaturase 2	FADS2	Acyl-CoA 6-desaturase OS
25.4361	25.1145	26.3446	26.3636	26.8853	26.3748	6	6	6	54.4	54.4	54.4	16.837	0	155.33	505060000	33	0.0889058	0.531796	0.909468	P0DP25;P0DP24;P0DP23	P0DP25;P0DP24;P0DP23			Calmodulin-3 OS;Calmodulin-2 OS;Calmodulin-1 OS
23.7479	23.2412	22.8546	23.9693	23.9271	23.7527	2	2	2	24.7	24.7	24.7	10.35	0	12.134	113480000	10	0.087273	0.531796	0.601784	Q96FJ2;P63167	Q96FJ2;P63167	Dynein light chain 2, cytoplasmic;Dynein light chain 1, cytoplasmic	DYNLL2;DYNLL1	Dynein light chain 2, cytoplasmic OS;Dynein light chain 1, cytoplasmic OS
22.7445	22.9588	23.2122	22.7538	21.5621	22.1235	4	4	4	9.5	9.5	9.5	57.488	0	32.54	44952000	29	0.0894067	0.531796	-0.825373	P78371	P78371	T-complex protein 1 subunit beta	CCT2	T-complex protein 1 subunit beta OS
24.017	23.2257	23.2247	22.8221	22.8833	22.9918	4	2	2	31.2	18.8	18.8	13.509	0	17.454	78935000	24	0.092918	0.532581	-0.590102	Q71UI9;P0C0S5	Q71UI9;P0C0S5	Histone H2A.V;Histone H2A.Z	H2AFV;H2AFZ	Histone H2A.V OS;Histone H2A.Z OS
29.0235	28.9383	28.0738	29.3166	29.7159	29.2327	2	2	2	23.5	23.5	23.5	6.3225	0	16.217	5356600000	30	0.0927769	0.532581	0.743193	Q59GN2;P62891	Q59GN2;P62891	Putative 60S ribosomal protein L39-like 5;60S ribosomal protein L39	RPL39P5;RPL39	Putative 60S ribosomal protein L39-like 5 OS;60S ribosomal protein L39 OS
27.1359	26.919	26.6899	27.342	27.3729	27.0784	22	22	22	71.6	71.6	71.6	46.691	0	192.11	1271900000	136	0.0930272	0.532581	0.34947	Q96P11;Q63ZY6;Q3KNT7	Q96P11	Probable 28S rRNA (cytosine-C(5))-methyltransferase	NSUN5	Probable 28S rRNA (cytosine-C(5))-methyltransferase OS
18.1465	17.9964	20.1416	24.6881	19.347	24.4058	2	2	2	51.8	51.8	51.8	11.514	0	28.385	135280000	13	0.0958826	0.542151	4.05215	P05386	P05386	60S acidic ribosomal protein P1	RPLP1	60S acidic ribosomal protein P1 OS
22.7209	22.8299	19.0831	23.9426	24.9317	23.9956	5	5	5	20.2	20.2	20.2	27.978	0	59.242	159380000	16	0.0971471	0.542602	2.74531	P57088	P57088	Transmembrane protein 33	TMEM33	Transmembrane protein 33 OS
26.894	26.6921	26.5805	26.5531	25.9543	26.4028	6	6	2	42.1	42.1	7.9	13.952	0	88.09	706830000	44	0.106749	0.544738	-0.418759	Q99880;Q99879;Q99877;Q93079;Q5QNW6;P62807;P58876;P57053;O60814;Q96A08	Q99880;Q99879;Q99877;Q93079;Q5QNW6;P62807;P58876;P57053;O60814;Q96A08	Histone H2B type 1-L;Histone H2B type 1-M;Histone H2B type 1-N;Histone H2B type 1-H;Histone H2B type 2-F;Histone H2B type 1-C/E/F/G/I;Histone H2B type 1-D;Histone H2B type F-S;Histone H2B type 1-K;Histone H2B type 1-A	HIST1H2BL;HIST1H2BM;HIST1H2BN;HIST1H2BH;HIST2H2BF;HIST1H2BC;HIST1H2BD;H2BFS;HIST1H2BK;HIST1H2BA	Histone H2B type 1-L OS;Histone H2B type 1-M OS;Histone H2B type 1-N OS;Histone H2B type 1-H OS;Histone H2B type 2-F OS;Histone H2B type 1-C/E/F/G/I OS;Histone H2B type 1-D OS;Histone H2B type F-S OS;Histone H2B type 1-K OS;Histone H2B type 1-A OS
19.0515	19.8219	21.2945	21.3918	22.8991	21.1707	1	1	1	12.2	12.2	12.2	11.139	0	8.7797	27426000	12	0.107438	0.544738	1.76457	P04080	P04080	Cystatin-B	CSTB	Cystatin-B OS
21.3741	19.0397	21.8169	22.7072	22.7038	22.3624	3	3	3	8.1	8.1	8.1	69.283	0	25.398	40514000	13	0.100657	0.544738	1.84759	P04844	P04844	Dolichyl-diphosphooligosaccharide--protein glycosyltransferase subunit 2	RPN2	Dolichyl-diphosphooligosaccharide--protein glycosyltransferase subunit 2 OS
23.4207	23.0142	22.9675	23.3927	24.1742	23.554	6	6	6	13.7	13.7	13.7	76.149	0	47.463	96262000	24	0.108667	0.544738	0.572811	P23246	P23246	Splicing factor, proline- and glutamine-rich	SFPQ	Splicing factor, proline- and glutamine-rich OS
21.3143	21.3187	21.4768	22.2545	21.7304	21.5155	4	4	4	20.5	20.5	20.5	32.996	0	26.539	30363000	8	0.109423	0.544738	0.463522	P36542	P36542	ATP synthase subunit gamma, mitochondrial	ATP5C1	ATP synthase subunit gamma, mitochondrial OS
30.1115	29.7252	30.8029	30.5286	31.2965	31.4104	19	19	1	69.9	69.9	4.5	41.736	0	323.31	13442000000	260	0.108163	0.544738	0.865311	P60709;Q6S8J3;A5A3E0;P0CG38;Q562R1;Q9BYX7;P0CG39	P60709	Actin, cytoplasmic 1;Actin, cytoplasmic 1, N-terminally processed	ACTB	Actin, cytoplasmic 1 OS
20.7522	20.5836	20.5575	20.5407	20.3418	20.4837	3	3	3	19.1	19.1	19.1	24.146	0	18.043	12446000	4	0.107428	0.544738	-0.175739	P61313	P61313	60S ribosomal protein L15	RPL15	60S ribosomal protein L15 OS
19.5299	18.9777	18.0536	21.3265	22.1337	19.1938	4	4	4	13.4	13.4	13.4	52.264	0	27.335	26626000	9	0.10617	0.544738	2.03091	P61619;Q9H9S3	P61619	Protein transport protein Sec61 subunit alpha isoform 1	SEC61A1	Protein transport protein Sec61 subunit alpha isoform 1 OS
23.831	21.9176	24.1292	24.2383	25.0415	25.6343	30	30	30	17.8	17.8	17.8	284.54	0	231.77	133060000	61	0.10455	0.544738	1.67876	Q13813	Q13813	Spectrin alpha chain, non-erythrocytic 1	SPTAN1	Spectrin alpha chain, non-erythrocytic 1 OS
20.8162	18.521	20.2161	21.1246	21.6067	21.1865	3	3	3	4.8	4.8	4.8	104.01	0	21.899	16385000	7	0.107555	0.544738	1.45482	Q6ZXV5	Q6ZXV5	Transmembrane and TPR repeat-containing protein 3	TMTC3	Protein O-mannosyl-transferase TMTC3 OS
23.3948	23.3604	22.9379	23.4992	24.0026	23.5254	2	2	2	31.4	31.4	31.4	6.2924	0	29.953	132970000	36	0.113158	0.553579	0.444705	Q96EH5	Q96EH5	60S ribosomal protein L39-like	RPL39L	60S ribosomal protein L39-like OS
22.5476	21.6342	22.4331	21.9247	20.0314	18.6466	2	2	2	16.4	16.4	16.4	19.891	0	14.342	18158000	7	0.113617	0.553579	-2.00409	Q99497	Q99497	Protein deglycase DJ-1	PARK7	Protein/nucleic acid deglycase DJ-1 OS
22.6976	23.0988	23.9141	22.7294	21.5049	22.406	8	8	8	24.4	24.4	24.4	46.153	0	52.283	56348000	15	0.116356	0.555114	-1.02339	P60842;Q14240;P38919	P60842	Eukaryotic initiation factor 4A-I	EIF4A1	Eukaryotic initiation factor 4A-I OS
22.9021	22.3821	21.903	21.0662	21.872	21.875	6	6	6	30.3	30.3	30.3	28.449	0	41.269	44602000	29	0.115354	0.555114	-0.79133	Q9NX20	Q9NX20	39S ribosomal protein L16, mitochondrial	MRPL16	39S ribosomal protein L16, mitochondrial OS
23.7386	23.5258	23.1433	23.6983	24.3132	23.8922	4	4	2	39.3	39.3	14.3	9.461	0	30.575	192540000	46	0.118481	0.559427	0.498641	P42677	P42677	40S ribosomal protein S27	RPS27	40S ribosomal protein S27 OS
21.8579	22.3909	22.3829	21.7998	21.5173	21.9939	2	2	2	11.7	11.7	11.7	17.184	0	15.047	30263000	29	0.121007	0.561424	-0.440238	P02144	P02144	Myoglobin	MB	Myoglobin OS
22.2742	21.8612	23.917	23.5847	25.9431	24.0929	7	7	4	26.8	26.8	16.6	40.45	0	82.374	122710000	18	0.123212	0.561424	1.85612	P04899;P63096;P09471;P11488;P19087;A8MTJ3;P38405;P63092;Q5JWF2	P04899	Guanine nucleotide-binding protein G(i) subunit alpha-2	GNAI2	Guanine nucleotide-binding protein G(i) subunit alpha-2 OS
21.6808	21.5974	18.8817	18.7544	19.4831	18.0247	2	2	2	11.8	11.8	11.8	31.629	0	15.32	23133000	5	0.123808	0.561424	-1.96589	P21912	P21912	Succinate dehydrogenase [ubiquinone] iron-sulfur subunit, mitochondrial	SDHB	Succinate dehydrogenase [ubiquinone] iron-sulfur subunit, mitochondrial OS
22.3438	21.8516	21.1999	22.5641	22.5071	22.3196	4	4	4	27.9	27.9	27.9	13.453	0	27.034	55836000	14	0.121563	0.561424	0.665178	Q8IZQ5	Q8IZQ5	Selenoprotein H	SELH	Selenoprotein H OS
18.6874	18.2728	19.2463	21.896	18.6267	22.0418	3	3	3	5.2	5.2	5.2	79.954	0	17.775	26032000	5	0.139131	0.571835	2.11933	O00139	O00139	Kinesin-like protein KIF2A	KIF2A	Kinesin-like protein KIF2A OS
23.1061	23.906	24.223	22.9617	23.1246	23.2643	3	3	3	15.9	15.9	15.9	23.379	0	40.519	78670000	16	0.141547	0.571835	-0.628176	P0DOX7;P01834	P0DOX7;P01834	Ig kappa chain C region	IGKC	Immunoglobulin kappa light chain OS;Immunoglobulin kappa constant OS
22.3903	22.5126	22.5569	19.2073	17.2335	22.5083	2	2	2	10.3	10.3	10.3	21.145	0	14.08	27775000	11	0.139151	0.571835	-2.8369	P05976;P12829	P05976;P12829	Myosin light chain 1/3, skeletal muscle isoform;Myosin light chain 4	MYL1;MYL4	Myosin light chain 1/3, skeletal muscle isoform OS;Myosin light chain 4 OS
28.2855	28.1038	27.6962	28.2789	28.8168	28.3184	13	13	13	43.8	43.8	43.8	22.591	0	99.004	2953600000	106	0.145659	0.571835	0.442906	P46781	P46781	40S ribosomal protein S9	RPS9	40S ribosomal protein S9 OS
23.8748	23.1081	24.6263	24.4145	24.837	24.8724	6	6	6	35	35	35	32.922	0	41.411	143720000	21	0.144021	0.571835	0.838201	P52907;P47755	P52907	F-actin-capping protein subunit alpha-1	CAPZA1	F-actin-capping protein subunit alpha-1 OS
22.6742	23.0537	23.2956	22.7908	22.3095	22.6718	3	3	3	19.1	19.1	19.1	35.924	0	43.164	59302000	16	0.14608	0.571835	-0.417133	P67809;Q9Y2T7;P16989	P67809;Q9Y2T7;P16989	Nuclease-sensitive element-binding protein 1;Y-box-binding protein 2;Y-box-binding protein 3	YBX1;YBX2;YBX3	Nuclease-sensitive element-binding protein 1 OS;Y-box-binding protein 2 OS;Y-box-binding protein 3 OS
25.5465	25.4387	25.3556	25.0581	24.1706	25.2303	15	15	15	20.8	20.8	20.8	113.75	0	99.893	272290000	66	0.132676	0.571835	-0.627268	Q02413	Q02413	Desmoglein-1	DSG1	Desmoglein-1 OS
18.6708	19.6016	18.8764	22.7917	22.5197	18.9447	3	3	3	7.6	7.6	7.6	56.598	0	21.724	27140000	6	0.135822	0.571835	2.36911	Q15758	Q15758	Neutral amino acid transporter B(0)	SLC1A5	Neutral amino acid transporter B(0) OS
21.331	21.2924	21.2344	21.3674	21.8973	21.4848	4	4	4	7.9	7.9	7.9	83.677	0	25.952	26689000	14	0.142495	0.571835	0.297224	Q16891	Q16891	MICOS complex subunit MIC60	IMMT	MICOS complex subunit MIC60 OS
24.2995	24.1985	23.4064	24.565	24.6535	24.3378	7	7	7	22.8	22.8	22.8	38.46	0	49.059	182110000	31	0.137981	0.571835	0.550618	Q6P087	Q6P087	RNA pseudouridylate synthase domain-containing protein 3	RPUSD3	Mitochondrial mRNA pseudouridine synthase RPUSD3 OS
20.7519	20.5984	20.553	20.795	21.1802	20.7592	2	2	2	5.8	5.8	5.8	30.847	0	11.245	11278000	5	0.133752	0.571835	0.277032	Q6ZVX7	Q6ZVX7	F-box only protein 50	NCCRP1	F-box only protein 50 OS
24.4847	24.2704	23.5504	24.6589	24.648	24.5482	6	6	6	47.2	47.2	47.2	22.936	0	47.463	191870000	31	0.143909	0.571835	0.51652	Q86Y79	Q86Y79	Probable peptidyl-tRNA hydrolase	PTRH1	Probable peptidyl-tRNA hydrolase OS
20.398	18.4403	18.6812	20.1721	20.4993	20.3216	2	2	2	4.8	4.8	4.8	42.205	0	11.565	9638800	2	0.136915	0.571835	1.15781	Q96CM3	Q96CM3	RNA pseudouridylate synthase domain-containing protein 4	RPUSD4	Mitochondrial RNA pseudouridine synthase RPUSD4 OS
24.6415	24.0605	23.3681	24.6559	25.0052	24.5937	12	12	12	27	27	27	50.733	0	95.281	247480000	50	0.135049	0.571835	0.728203	Q9H7H0	Q9H7H0	Methyltransferase-like protein 17, mitochondrial	METTL17	Methyltransferase-like protein 17, mitochondrial OS
21.1797	16.9984	22.2417	23.0247	23.4475	22.7804	3	3	3	7.8	7.8	7.8	36.034	0	27.256	49330000	12	0.141847	0.571835	2.94426	Q9NZ01	Q9NZ01	Very-long-chain enoyl-CoA reductase	TECR	Very-long-chain enoyl-CoA reductase OS
22.3624	19.929	22.6116	22.5732	23.8662	23.7352	5	5	5	9.7	9.7	9.7	53.248	0	38.338	55075000	12	0.137806	0.571835	1.7572	Q9ULV4	Q9ULV4	Coronin-1C	CORO1C	Coronin-1C OS
21.1218	24.6384	20.9624	18.9817	18.0164	21.3556	4	4	4	15.3	15.3	15.3	37.654	0	27.265	24328000	4	0.147612	0.572935	-2.78965	P01876;P0DOX2;P01877	P01876	Ig alpha-1 chain C region	IGHA1	Immunoglobulin heavy constant alpha 1 OS
22.2559	21.9932	21.8369	21.6926	21.6325	21.9399	2	2	2	23.7	23.7	23.7	14.381	0	14.491	28917000	9	0.150715	0.580063	-0.273666	Q9BTL3	Q9BTL3	RNMT-activating mini protein	FAM103A1	RNA guanine-N7 methyltransferase activating subunit OS
18.7342	17.7216	18.9608	22.8632	22.7448	18.0198	1	1	1	3.8	3.8	3.8	44.882	0.0014124	6.6219	40810000	4	0.170444	0.581492	2.73705	P11279	P11279	Lysosome-associated membrane glycoprotein 1	LAMP1	Lysosome-associated membrane glycoprotein 1 OS
23.2298	22.6425	22.1228	23.4	23.1599	23.1492	5	5	5	9	9	9	90.457	0	31.869	77500000	17	0.15851	0.581492	0.571345	O43374;C9J798	O43374;C9J798	Ras GTPase-activating protein 4;Putative Ras GTPase-activating protein 4B	RASA4;RASA4B	Ras GTPase-activating protein 4 OS;Ras GTPase-activating protein 4B OS
20.9729	20.9129	18.6217	21.9998	21.4614	21.1114	5	5	5	7.1	7.1	7.1	123.38	0	34.746	21278000	11	0.172103	0.581492	1.35503	O14980	O14980	Exportin-1	XPO1	Exportin-1 OS
20.2619	20.833	21.1451	20.3644	18.7697	20.2012	2	2	2	13.2	13.2	13.2	26.227	0	12.689	10468000	7	0.163902	0.581492	-0.968213	O43809	O43809	Cleavage and polyadenylation specificity factor subunit 5	NUDT21	Cleavage and polyadenylation specificity factor subunit 5 OS
22.3374	22.6492	22.4548	22.161	21.7337	22.4392	3	3	3	11.2	11.2	11.2	33.117	0	19.637	36784000	12	0.175344	0.581492	-0.36914	P02686	P02686	Myelin basic protein	MBP	Myelin basic protein OS
24.3613	24.4039	25.3217	24.5141	23.062	23.9118	5	5	5	31.6	31.6	31.6	32.575	0	43.716	171030000	29	0.174194	0.581492	-0.866389	P06748	P06748	Nucleophosmin	NPM1	Nucleophosmin OS
21.8591	21.9918	22.4107	23.2383	22.2926	22.4777	3	3	3	6	6	6	67.993	0	19.768	45943000	9	0.155928	0.581492	0.582329	P08195	P08195	4F2 cell-surface antigen heavy chain	SLC3A2	4F2 cell-surface antigen heavy chain OS
24.0226	24.0609	24.2469	23.4512	23.0908	24.134	4	4	4	36.8	36.8	36.8	20.567	0	25.161	115180000	17	0.153524	0.581492	-0.551481	P21291	P21291	Cysteine and glycine-rich protein 1	CSRP1	Cysteine and glycine-rich protein 1 OS
22.0656	21.4682	22.6336	21.3624	18.1985	21.1228	4	4	4	7.9	7.9	7.9	62.639	0	23.522	24541000	8	0.163139	0.581492	-1.82793	P31948	P31948	Stress-induced-phosphoprotein 1	STIP1	Stress-induced-phosphoprotein 1 OS
25.1779	24.7959	25.2265	25.4013	25.3307	25.2208	8	8	8	33.7	33.7	33.7	29.945	0	88.176	321070000	38	0.1608	0.581492	0.250827	P61247	P61247	40S ribosomal protein S3a	RPS3A	40S ribosomal protein S3a OS
28.3025	28.0961	27.8	28.2311	28.7373	28.2988	18	18	18	65.8	65.8	65.8	18.431	0	129.4	3122600000	150	0.173682	0.581492	0.356203	P62280	P62280	40S ribosomal protein S11	RPS11	40S ribosomal protein S11 OS
28.7847	28.817	28.0085	28.8941	29.329	28.8953	7	7	7	47.9	47.9	47.9	14.865	0	150.6	4631000000	105	0.170544	0.581492	0.50275	P62829	P62829	60S ribosomal protein L23	RPL23	60S ribosomal protein L23 OS
28.2084	27.6261	27.8498	28.2465	28.0658	28.3099	7	7	7	39.2	39.2	39.2	13.742	0	56.948	2386200000	48	0.16578	0.581492	0.312634	P62851	P62851	40S ribosomal protein S25	RPS25	40S ribosomal protein S25 OS
21.7816	21.0802	21.7198	22.045	24.6812	22.2722	5	5	2	18.8	18.8	9.4	37.331	0	32.477	47273000	10	0.166871	0.581492	1.47228	P62879;Q9HAV0	P62879;Q9HAV0	Guanine nucleotide-binding protein G(I)/G(S)/G(T) subunit beta-2;Guanine nucleotide-binding protein subunit beta-4	GNB2;GNB4	Guanine nucleotide-binding protein G(I)/G(S)/G(T) subunit beta-2 OS;Guanine nucleotide-binding protein subunit beta-4 OS
31.427	31.5332	31.2071	31.3936	31.8944	31.7545	24	24	24	76.4	76.4	76.4	20.252	0	323.31	25872000000	267	0.175451	0.581492	0.291725	P62913	P62913	60S ribosomal protein L11	RPL11	60S ribosomal protein L11 OS
19.0126	19.6684	19.1467	22.461	22.3421	18.9298	2	2	2	9.6	9.6	9.6	31.362	0	17.259	25388000	9	0.169169	0.581492	1.96842	Q07021	Q07021	Complement component 1 Q subcomponent-binding protein, mitochondrial	C1QBP	Complement component 1 Q subcomponent-binding protein, mitochondrial OS
20.2876	18.093	18.7402	18.795	23.838	23.8544	16	4	2	38.9	13.3	8.7	50.432	0	30.574	72444000	10	0.158773	0.581492	3.12219	Q13509	Q13509	Tubulin beta-3 chain	TUBB3	Tubulin beta-3 chain OS
19.2273	19.4236	18.2664	19.0691	20.3589	20.3735	2	2	2	3.6	3.6	3.6	116.53	0	11.67	3471200	3	0.161779	0.581492	0.961381	Q6WCQ1	Q6WCQ1	Myosin phosphatase Rho-interacting protein	MPRIP	Myosin phosphatase Rho-interacting protein OS
23.4735	23.5774	22.7003	23.7937	23.9282	23.5792	3	3	3	10.6	10.6	10.6	53.918	0	25.667	111240000	20	0.154482	0.581492	0.516685	Q9NWK9	Q9NWK9	Box C/D snoRNA protein 1	ZNHIT6	Box C/D snoRNA protein 1 OS
20.4544	18.9524	20.3309	20.7231	20.8321	20.5777	2	2	2	3.9	3.9	3.9	29.426	0	11.039	13873000	2	0.176479	0.581492	0.798418	Q9UMY1	Q9UMY1	Nucleolar protein 7	NOL7	Nucleolar protein 7 OS
19.0498	18.9325	20.4556	22.9279	19.2004	22.444	2	2	2	9	9	9	36.049	0	27.043	48747000	15	0.182228	0.582125	2.04482	O14908	O14908	PDZ domain-containing protein GIPC1	GIPC1	PDZ domain-containing protein GIPC1 OS
19.371	19.9388	20.1716	19.2648	19.2747	19.663	2	2	2	8.2	8.2	8.2	30.777	0	16.468	5857300	12	0.191493	0.582125	-0.426283	P02647	P02647	Apolipoprotein A-I;Proapolipoprotein A-I;Truncated apolipoprotein A-I	APOA1	Apolipoprotein A-I OS
22.3231	23.1004	22.5491	22.1019	22.0942	22.5166	4	4	4	9.7	9.7	9.7	43.101	0	24.349	42655000	14	0.194465	0.582125	-0.419977	P06732	P06732	Creatine kinase M-type;Creatine kinase M-type, N-terminally processed	CKM	Creatine kinase M-type OS
22.7792	23.1367	23.458	22.5006	22.4355	23.0911	15	4	4	8.3	3.2	3.2	223.09	0	31.885	70327000	12	0.191867	0.582125	-0.448894	P12883;P13533;Q9H6N6	P12883;P13533	Myosin-7;Myosin-6	MYH7;MYH6	Myosin-7 OS;Myosin-6 OS
22.9903	22.8824	24.2695	23.0951	22.1027	22.3958	5	5	5	40.1	40.1	40.1	17.149	0	31.702	84646000	29	0.186825	0.582125	-0.849495	P15531;P22392;O60361	P15531;P22392	Nucleoside diphosphate kinase A;Nucleoside diphosphate kinase B	NME1;NME2	Nucleoside diphosphate kinase A OS;Nucleoside diphosphate kinase B OS
21.0212	20.157	21.1234	20.4667	19.9114	20.2347	1	1	1	5.3	5.3	5.3	28.48	0	7.8854	10318000	6	0.17933	0.582125	-0.56293	P28074	P28074	Proteasome subunit beta type-5	PSMB5	Proteasome subunit beta type-5 OS
20.3806	19.859	20.1187	20.093	18.7471	19.4991	2	2	2	2.8	2.8	2.8	87.798	0	17.684	6051000	12	0.18225	0.582125	-0.673042	P47897	P47897	Glutamine--tRNA ligase	QARS	Glutamine--tRNA ligase OS
20.6327	20.8679	21.5483	20.7188	20.5125	20.4717	3	3	3	6.8	6.8	6.8	59.67	0	20.472	11482000	8	0.190561	0.582125	-0.448643	P48643	P48643	T-complex protein 1 subunit epsilon	CCT5	T-complex protein 1 subunit epsilon OS
30.5811	30.6866	30.3373	30.5762	31.0831	30.8053	23	23	23	73	73	73	17.718	0	205.62	16905000000	233	0.1854	0.582125	0.286528	P62269	P62269	40S ribosomal protein S18	RPS18	40S ribosomal protein S18 OS
19.2053	18.1203	22.3693	21.9482	21.7346	22.0607	4	4	4	20.3	20.3	20.3	29.995	0	26.343	34294000	7	0.189836	0.582125	2.01622	P62424	P62424	60S ribosomal protein L7a	RPL7A	60S ribosomal protein L7a OS
21.8179	21.486	21.5849	22.4435	22.2877	21.5572	2	2	2	18.3	18.3	18.3	13.002	0	15.111	36379000	15	0.183365	0.582125	0.46659	Q5JNZ5;P62854	Q5JNZ5;P62854	Putative 40S ribosomal protein S26-like 1;40S ribosomal protein S26	RPS26P11;RPS26	Putative 40S ribosomal protein S26-like 1 OS;40S ribosomal protein S26 OS
30.2725	30.2016	29.6774	30.5524	30.5219	30.1478	8	8	8	57.1	57.1	57.1	8.2178	0	106.37	11384000000	96	0.193139	0.582125	0.356854	P63173	P63173	60S ribosomal protein L38	RPL38	60S ribosomal protein L38 OS
22.2134	22.4012	23.2132	23.219	18.8152	17.8769	3	3	3	19.3	19.3	19.3	26.21	0	20.847	40502000	5	0.190295	0.582125	-2.63888	Q9HB71	Q9HB71	Calcyclin-binding protein	CACYBP	Calcyclin-binding protein OS
18.8686	19.786	19.9657	18.9134	23.583	23.5684	2	2	2	11.5	11.5	11.5	26.152	0	13.523	86214000	8	0.193804	0.582125	2.48147	Q9NX63	Q9NX63	MICOS complex subunit MIC19	CHCHD3	MICOS complex subunit MIC19 OS
24.9995	25.0126	24.5598	24.8738	25.811	25.3239	8	8	8	43	43	43	15.86	0	83.693	353190000	53	0.195889	0.582579	0.478914	P62910	P62910	60S ribosomal protein L32	RPL32	60S ribosomal protein L32 OS
20.8606	19.3903	21.126	21.1881	21.351	21.3397	4	4	4	3	3	3	242.98	0	25.926	18204000	10	0.198949	0.584093	0.833973	P27708	P27708	CAD protein;Glutamine-dependent carbamoyl-phosphate synthase;Aspartate carbamoyltransferase;Dihydroorotase	CAD	CAD protein OS
21.6597	21.6131	19.2833	22.5542	21.7099	22.0936	4	4	4	5.4	5.4	5.4	126.97	0	26.541	27917000	11	0.197835	0.584093	1.2672	Q16531	Q16531	DNA damage-binding protein 1	DDB1	DNA damage-binding protein 1 OS
23.3988	23.9455	23.6286	23.4292	22.8652	23.507	4	4	4	27.8	27.8	27.8	19.014	0	26.243	86705000	19	0.203142	0.592604	-0.39049	Q96A32	Q96A32	Myosin regulatory light chain 2, skeletal muscle isoform	MYLPF	Myosin regulatory light chain 2, skeletal muscle isoform OS
25.5871	25.1446	25.319	24.8139	25.1143	25.2758	10	10	10	44.9	44.9	44.9	17.695	0	114.8	381960000	74	0.205279	0.592948	-0.282211	P62750	P62750	60S ribosomal protein L23a	RPL23A	60S ribosomal protein L23a OS
24.2266	23.9394	23.025	22.7922	22.5804	23.6296	7	7	7	10.4	10.4	10.4	99.986	0	49.703	98017000	23	0.205849	0.592948	-0.729607	Q08554	Q08554	Desmocollin-1	DSC1	Desmocollin-1 OS
19.1527	20.0192	19.4329	18.9249	19.035	19.3584	1	1	1	2.9	2.9	2.9	55.928	0	8.4381	4710800	12	0.208793	0.597669	-0.428847	P02675	P02675	Fibrinogen beta chain;Fibrinopeptide B;Fibrinogen beta chain	FGB	Fibrinogen beta chain OS
27.1314	27.1707	28.0879	27.451	25.9137	26.6628	12	12	12	44.8	44.8	44.8	36.053	0	199.82	1304400000	115	0.220417	0.623156	-0.787539	P04406;O14556	P04406	Glyceraldehyde-3-phosphate dehydrogenase	GAPDH	Glyceraldehyde-3-phosphate dehydrogenase OS
19.7316	20.3236	19.517	20.6546	20.2053	20.0356	2	2	2	5.4	5.4	5.4	54.847	0	12.435	6065600	3	0.220151	0.623156	0.441092	P51648;P48448;P30838;P43353	P51648;P48448;P30838;P43353	Fatty aldehyde dehydrogenase;Aldehyde dehydrogenase family 3 member B2;Aldehyde dehydrogenase, dimeric NADP-preferring;Aldehyde dehydrogenase family 3 member B1	ALDH3A2;ALDH3B2;ALDH3A1;ALDH3B1	Aldehyde dehydrogenase family 3 member A2 OS;Aldehyde dehydrogenase family 3 member B2 OS;Aldehyde dehydrogenase, dimeric NADP-preferring OS;Aldehyde dehydrogenase family 3 member B1 OS
22.7359	23.0805	23.2966	22.5745	19.1665	22.4815	8	8	8	15.1	15.1	15.1	60.343	0	47.963	50769000	11	0.223487	0.627957	-1.63015	P17987	P17987	T-complex protein 1 subunit alpha	TCP1	T-complex protein 1 subunit alpha OS
23.313	23.1917	18.6543	24.002	23.996	23.7144	5	5	5	12.1	12.1	12.1	56.084	0	39.484	102980000	17	0.228037	0.636835	2.1845	Q9P258	Q9P258	Protein RCC2	RCC2	Protein RCC2 OS
28.7447	28.3478	28.039	28.6903	29.2433	28.4829	8	8	8	46.7	46.7	46.7	21.397	0	212.47	4052700000	112	0.233296	0.647574	0.42834	P18621	P18621	60S ribosomal protein L17	RPL17	60S ribosomal protein L17 OS
22.6154	22.0216	22.0357	22.4819	22.78	22.3717	3	1	1	38.1	13.1	13.1	9.4771	0	8.5833	49011000	17	0.237086	0.651058	0.320293	Q71UM5	Q71UM5	40S ribosomal protein S27-like	RPS27L	40S ribosomal protein S27-like OS
20.7409	18.6187	18.7397	21.3331	19.4356	21.1408	3	3	3	6	6	6	67.688	0	21.809	20951000	9	0.237395	0.651058	1.27011	Q96SZ6	Q96SZ6	CDK5 regulatory subunit-associated protein 1	CDK5RAP1	CDK5 regulatory subunit-associated protein 1 OS
28.3267	28.341	27.556	28.2155	28.881	28.4677	4	4	4	46.4	46.4	46.4	7.8409	0	79.873	3427300000	24	0.239741	0.653581	0.44686	P62857	P62857	40S ribosomal protein S28	RPS28	40S ribosomal protein S28 OS
21.1766	20.0618	20.087	19.7705	20.0286	19.9794	4	4	4	17.7	17.7	17.7	27.48	0	25.37	11117000	11	0.242049	0.655967	-0.515628	Q9BSJ6	Q9BSJ6	Protein FAM64A	FAM64A	Protein PIMREG OS
21.9768	18.0609	22.0458	22.5854	21.9777	23.0449	3	3	3	7.2	7.2	7.2	82.431	0	18.446	35185000	8	0.245045	0.66018	1.84153	Q92499	Q92499	ATP-dependent RNA helicase DDX1	DDX1	ATP-dependent RNA helicase DDX1 OS
23.2032	22.1884	20.3499	23.2463	23.0643	22.6103	3	3	3	9.1	9.1	9.1	35.277	0	18.928	56182000	13	0.283481	0.666837	1.05977	O15479	O15479	Melanoma-associated antigen B2	MAGEB2	Melanoma-associated antigen B2 OS
22.1391	18.2973	23.384	22.6185	24.2871	23.183	9	9	9	10.6	10.6	10.6	131.98	0	60.197	55308000	17	0.263495	0.666837	2.08937	O43795;Q9UBC5	O43795	Unconventional myosin-Ib	MYO1B	Unconventional myosin-Ib OS
21.5725	21.4526	22.15	21.6525	21.4087	20.9028	8	4	4	4.3	3	3	278.16	0	26.906	21940000	6	0.260647	0.666837	-0.403702	O75369	O75369	Filamin-B	FLNB	Filamin-B OS
22.413	18.5842	19.6069	22.2926	22.4481	20.8731	2	2	2	42.7	42.7	42.7	10.058	0	12.089	21058000	6	0.252342	0.666837	1.66985	O75531	O75531	Barrier-to-autointegration factor;Barrier-to-autointegration factor, N-terminally processed	BANF1	Barrier-to-autointegration factor OS
21.3992	22.4376	22.026	21.4906	18.4888	21.7335	2	2	2	16.5	16.5	16.5	28.87	0	12.5	24586000	11	0.271823	0.666837	-1.38329	P00915	P00915	Carbonic anhydrase 1	CA1	Carbonic anhydrase 1 OS
18.0518	19.817	21.0884	21.3001	20.0731	21.3194	2	2	2	12.6	12.6	12.6	20.159	0	13.462	12078000	11	0.269498	0.666837	1.24513	P02511	P02511	Alpha-crystallin B chain	CRYAB	Alpha-crystallin B chain OS
30.0651	27.9896	29.9791	29.6819	31.0099	30.3517	37	37	34	71.9	71.9	68	53.651	0	323.31	7376600000	285	0.267177	0.666837	1.00321	P08670;P17661;P41219;Q16352;P07196;P07197	P08670	Vimentin	VIM	Vimentin OS
24.2261	24.5565	25.2864	24.869	22.6986	23.8778	11	11	11	27.9	27.9	27.9	61.054	0	81.913	183490000	44	0.280346	0.666837	-0.874533	P10809	P10809	60 kDa heat shock protein, mitochondrial	HSPD1	60 kDa heat shock protein, mitochondrial OS
26.4317	26.7003	26.7533	26.5634	26.0845	26.5186	16	16	16	32.3	32.3	32.3	72.332	0	214.07	769430000	120	0.259128	0.666837	-0.239562	P11021	P11021	78 kDa glucose-regulated protein	HSPA5	Endoplasmic reticulum chaperone BiP OS
20.18	20.2001	20.4773	18.2371	20.057	20.1866	2	2	2	4.5	4.5	4.5	82.704	0	11.766	7571300	5	0.281264	0.666837	-0.792234	P13010	P13010	X-ray repair cross-complementing protein 5	XRCC5	X-ray repair cross-complementing protein 5 OS
19.9882	20.559	20.5848	20.1309	19.8351	20.2724	6	4	4	17.3	9.7	9.7	46.986	0	27.113	8842600	19	0.271155	0.666837	-0.297821	P13929;P09104	P13929	Beta-enolase	ENO3	Beta-enolase OS
26.8304	27.0572	27.9474	27.2563	25.4339	26.7519	18	18	18	50.1	50.1	50.1	57.936	0	229.46	926960000	99	0.281524	0.666837	-0.797644	P14618	P14618	Pyruvate kinase PKM	PKM	Pyruvate kinase PKM OS
26.7007	26.4621	26.1615	26.6721	26.8112	26.5088	13	13	13	41	41	41	31.324	0	94.919	905720000	79	0.281092	0.666837	0.222582	P15880	P15880	40S ribosomal protein S2	RPS2	40S ribosomal protein S2 OS
24.301	24.1658	25.0074	24.4843	23.1191	24.0743	8	8	8	14.1	14.1	14.1	76.613	0	65.813	154810000	31	0.281366	0.666837	-0.598812	P19338	P19338	Nucleolin	NCL	Nucleolin OS
21.3546	21.3105	21.6702	22.8755	21.0422	22.8255	5	5	5	30.6	30.6	30.6	23.742	0	49.546	40833000	20	0.260889	0.666837	0.802617	P23284	P23284	Peptidyl-prolyl cis-trans isomerase B	PPIB	Peptidyl-prolyl cis-trans isomerase B OS
26.9563	26.745	26.016	25.9987	26.4134	26.1056	9	9	9	37.2	37.2	37.2	32.868	0	104.62	761210000	71	0.267578	0.666837	-0.399879	P29372	P29372	DNA-3-methyladenine glycosylase	MPG	DNA-3-methyladenine glycosylase OS
19.1648	20.0862	20.2513	19.3178	19.3464	19.5095	2	2	2	4.8	4.8	4.8	41.924	0	11.697	5921600	9	0.26654	0.666837	-0.442832	P42765	P42765	3-ketoacyl-CoA thiolase, mitochondrial	ACAA2	3-ketoacyl-CoA thiolase, mitochondrial OS
25.5278	25.3995	26.5081	25.6586	24.1564	25.4143	9	9	9	44.4	44.4	44.4	30.791	0	69.265	330360000	52	0.275272	0.666837	-0.735394	P60174	P60174	Triosephosphate isomerase	TPI1	Triosephosphate isomerase OS
25.1664	25.9012	25.6788	25.2628	25.0223	25.4783	7	7	6	53.7	53.7	47.6	15.998	0	69.263	313750000	53	0.267094	0.666837	-0.327667	P68871;P02042	P68871;P02042	Hemoglobin subunit beta;LVV-hemorphin-7;Spinorphin;Hemoglobin subunit delta	HBB;HBD	Hemoglobin subunit beta OS;Hemoglobin subunit delta OS
24.6116	25.1566	24.8211	24.9038	23.7426	24.541	4	4	4	34.5	34.5	34.5	11.284	0	84.786	228460000	28	0.283915	0.666837	-0.467286	P81605	P81605	Dermcidin;Survival-promoting peptide;DCD-1	DCD	Dermcidin OS
26.84	26.8498	25.9946	26.6598	27.3743	26.9699	14	14	14	49.8	49.8	49.8	47.687	0	323.31	1009900000	93	0.278318	0.666837	0.43985	Q13501	Q13501	Sequestosome-1	SQSTM1	Sequestosome-1 OS
18.7175	18.2846	20.0061	19.3589	19.969	19.8593	2	2	2	7.7	7.7	7.7	36.263	0	16.205	9307700	9	0.257157	0.666837	0.726344	Q13642	Q13642	Four and a half LIM domains protein 1	FHL1	Four and a half LIM domains protein 1 OS
20.1073	20.2141	19.397	21.1538	20.8525	19.6687	1	1	1	5.3	5.3	5.3	39.308	0	7.0678	11723000	8	0.278645	0.666837	0.652186	Q5T8I3	Q5T8I3	Protein FAM102B	FAM102B	Protein FAM102B OS
23.1702	23.264	22.8739	22.7547	23.1506	22.7151	4	4	4	27	27	27	25.43	0	30.084	69774000	28	0.276509	0.666837	-0.229239	Q9BXK1	Q9BXK1	Krueppel-like factor 16	KLF16	Krueppel-like factor 16 OS
26.9482	26.3604	26.332	26.9503	26.694	26.8042	13	13	13	44.4	44.4	44.4	46.089	0	198.11	1004200000	108	0.276853	0.666837	0.269305	Q9BY77	Q9BY77	Polymerase delta-interacting protein 3	POLDIP3	Polymerase delta-interacting protein 3 OS
18.8579	18.1602	19.5208	22.156	22.1705	17.7773	4	4	4	8.8	8.8	8.8	82.999	0	25.759	24299000	4	0.28765	0.672161	1.85502	P40939	P40939	Trifunctional enzyme subunit alpha, mitochondrial;Long-chain enoyl-CoA hydratase;Long chain 3-hydroxyacyl-CoA dehydrogenase	HADHA	Trifunctional enzyme subunit alpha, mitochondrial OS
21.7957	21.2803	23.2727	22.0301	19.3827	21.3301	5	4	4	19.8	16.2	16.2	36.638	0	31.119	28196000	12	0.292277	0.678949	-1.20191	P07195	P07195	L-lactate dehydrogenase B chain	LDHB	L-lactate dehydrogenase B chain OS
23.262	23.2671	23.954	23.3556	21.6085	23.2871	5	5	5	23.5	23.5	23.5	31.121	0	47.327	92905000	26	0.29352	0.678949	-0.743978	P29692	P29692	Elongation factor 1-delta	EEF1D	Elongation factor 1-delta OS
23.1398	22.5868	22.9353	22.5781	18.3409	22.64	2	2	2	8.8	8.8	8.8	54.843	0	25.405	47581000	17	0.300607	0.679778	-1.70095	O43148	O43148	mRNA cap guanine-N7 methyltransferase	RNMT	mRNA cap guanine-N7 methyltransferase OS
19.6871	21.4619	21.6281	21.4672	18.2222	19.0125	4	4	4	6.5	6.5	6.5	101.56	0	23.535	15568000	5	0.305752	0.679778	-1.35841	P11586	P11586	C-1-tetrahydrofolate synthase, cytoplasmic;Methylenetetrahydrofolate dehydrogenase;Methenyltetrahydrofolate cyclohydrolase;Formyltetrahydrofolate synthetase;C-1-tetrahydrofolate synthase, cytoplasmic, N-terminally processed	MTHFD1	C-1-tetrahydrofolate synthase, cytoplasmic OS
22.1874	22.5181	22.861	22.5166	18.5205	22.0058	5	5	5	17.1	17.1	17.1	55.804	0	35.031	36383000	15	0.300975	0.679778	-1.50789	P12268	P12268	Inosine-5-monophosphate dehydrogenase 2	IMPDH2	Inosine-5-monophosphate dehydrogenase 2 OS
25.6609	25.7778	26.5179	26.1582	24.3147	25.3783	17	17	17	26.2	26.2	26.2	95.337	0	115.58	434010000	80	0.30556	0.679778	-0.701804	P13639	P13639	Elongation factor 2	EEF2	Elongation factor 2 OS
28.3208	28.5216	27.9566	28.7139	28.1462	29.035	10	10	10	19.2	19.2	19.2	63.544	0	171.17	3041100000	93	0.301123	0.679778	0.365391	P28799	P28799	Granulins;Acrogranin;Paragranulin;Granulin-1;Granulin-2;Granulin-3;Granulin-4;Granulin-5;Granulin-6;Granulin-7	GRN	Progranulin OS
25.7613	25.6668	25.299	25.721	26.2257	25.6235	5	5	5	52.2	52.2	52.2	10.275	0	128.33	625040000	60	0.295833	0.679778	0.281055	P61513;A6NKH3	P61513	60S ribosomal protein L37a	RPL37A	60S ribosomal protein L37a OS
28.3013	27.9878	27.5191	27.5819	27.8858	27.3897	23	23	23	44.4	44.4	44.4	89.257	0	310.5	1850600000	182	0.304466	0.679778	-0.316917	Q8N3E9;Q9BRC7	Q8N3E9	1-phosphatidylinositol 4,5-bisphosphate phosphodiesterase delta-3	PLCD3	1-phosphatidylinositol 4,5-bisphosphate phosphodiesterase delta-3 OS
25.1366	25.9042	25.819	25.3019	24.8955	25.5631	32	32	6	18.2	18.2	3.8	223.07	0	321.29	329440000	194	0.303996	0.679778	-0.366461	Q9Y623	Q9Y623	Myosin-4	MYH4	Myosin-4 OS
23.7381	23.9154	24.3335	24.463	23.9739	24.3266	9	9	9	24.6	24.6	24.6	56.559	0	63.228	141020000	49	0.321343	0.680405	0.25882	P06576	P06576	ATP synthase subunit beta, mitochondrial	ATP5B	ATP synthase subunit beta, mitochondrial OS
21.6072	21.3785	22.4326	22.7328	21.9812	22.0566	7	2	2	13.7	8.4	8.4	32.95	0	13.316	30810000	11	0.322234	0.680405	0.450795	P06753	P06753	Tropomyosin alpha-3 chain	TPM3	Tropomyosin alpha-3 chain OS
22.8841	23.2821	24.3393	23.8259	18.6232	22.4468	15	7	7	24.9	11.2	11.2	84.659	0	47.39	75136000	19	0.311528	0.680405	-1.86985	P07900;Q14568;Q58FG0	P07900	Heat shock protein HSP 90-alpha	HSP90AA1	Heat shock protein HSP 90-alpha OS
22.5748	22.1992	22.6318	22.5982	17.6914	21.8415	6	2	2	10.1	4.5	4.5	67.819	0	15.122	35670000	15	0.314871	0.680405	-1.75821	P26038	P26038	Moesin	MSN	Moesin OS
21.4839	22.3849	19.7363	21.6242	22.0527	22.9878	4	4	4	6.4	6.4	6.4	79.685	0	23.094	31193000	9	0.308834	0.680405	1.01983	P51659	P51659	Peroxisomal multifunctional enzyme type 2;(3R)-hydroxyacyl-CoA dehydrogenase;Enoyl-CoA hydratase 2	HSD17B4	Peroxisomal multifunctional enzyme type 2 OS
21.0729	21.0877	21.798	21.3676	18.0905	20.9308	2	2	2	7.7	7.7	7.7	27.399	0	10.859	12630000	2	0.322375	0.680405	-1.18991	P60900	P60900	Proteasome subunit alpha type-6	PSMA6	Proteasome subunit alpha type-6 OS
22.2019	21.964	22.1905	22.6744	22.068	22.2753	3	3	3	3	3	3	629.09	0	17.954	42658000	9	0.319499	0.680405	0.220447	Q09666	Q09666	Neuroblast differentiation-associated protein AHNAK	AHNAK	Neuroblast differentiation-associated protein AHNAK OS
24.0916	23.5231	23.5678	24.0423	23.8916	23.8972	5	5	5	42.8	42.8	42.8	15.947	0	33.256	127260000	15	0.316578	0.680405	0.216206	Q6P1L8	Q6P1L8	39S ribosomal protein L14, mitochondrial	MRPL14	39S ribosomal protein L14, mitochondrial OS
20.6257	20.8967	20.1596	19.9411	20.1994	20.5747	3	3	3	6.9	6.9	6.9	44.965	0	21.66	11723000	19	0.318613	0.680405	-0.322255	Q8NC51	Q8NC51	Plasminogen activator inhibitor 1 RNA-binding protein	SERBP1	Plasminogen activator inhibitor 1 RNA-binding protein OS
23.889	24.1114	24.0964	23.2145	24.1652	23.742	16	5	5	40.4	15.9	15.9	49.857	0	41.01	133210000	20	0.316559	0.680405	-0.325054	Q9BUF5	Q9BUF5	Tubulin beta-6 chain	TUBB6	Tubulin beta-6 chain OS
20.2648	18.8566	20.449	19.994	21.4878	20.4202	2	2	2	9.9	9.9	9.9	39.594	0	11.791	7237100	2	0.311233	0.680405	0.777177	Q9NYL9	Q9NYL9	Tropomodulin-3	TMOD3	Tropomodulin-3 OS
26.0606	26.1595	25.7075	25.8188	25.983	25.3197	5	5	5	40.6	40.6	40.6	15.173	0	41.395	555140000	35	0.329167	0.683279	-0.268726	O15235	O15235	28S ribosomal protein S12, mitochondrial	MRPS12	28S ribosomal protein S12, mitochondrial OS
24.8491	24.7236	25.9314	25.248	23.3403	24.6494	12	12	11	34	34	30.4	36.688	0	134.75	244560000	58	0.329705	0.683279	-0.75549	P00338;Q6ZMR3;P07864	P00338	L-lactate dehydrogenase A chain	LDHA	L-lactate dehydrogenase A chain OS
22.5149	23.0347	23.7845	23.0492	22.0839	22.6567	4	4	4	16.3	16.3	16.3	35.503	0	37.636	57491000	14	0.328523	0.683279	-0.514735	P40926	P40926	Malate dehydrogenase, mitochondrial	MDH2	Malate dehydrogenase, mitochondrial OS
21.9955	21.9974	21.935	22.2992	21.884	22.1551	3	3	3	17.2	17.2	17.2	28.068	0	19.928	34291000	10	0.329683	0.683279	0.136845	Q9Y224	Q9Y224	UPF0568 protein C14orf166	C14orf166	RNA transcription, translation and transport factor protein OS
21.4825	21.6486	18.2213	19.3245	18.9327	19.3934	2	2	2	15	15	15	18.82	0	12.665	16736000	5	0.33429	0.689662	-1.23395	Q9UFW8	Q9UFW8	CGG triplet repeat-binding protein 1	CGGBP1	CGG triplet repeat-binding protein 1 OS
21.666	22.0154	21.9698	21.7816	21.7067	17.0925	2	2	2	6.8	6.8	6.8	54.416	0	14.041	32590000	13	0.338084	0.69436	-1.6901	P26196	P26196	Probable ATP-dependent RNA helicase DDX6	DDX6	Probable ATP-dependent RNA helicase DDX6 OS
22.9184	19.7905	22.9224	23.3656	23.0047	22.6572	3	3	3	16.6	16.6	16.6	37.497	0	27.074	60410000	9	0.346948	0.709384	1.13211	Q15365	Q15365	Poly(rC)-binding protein 1	PCBP1	Poly(rC)-binding protein 1 OS
21.9077	21.3264	21.0354	21.6325	21.9273	21.5912	4	4	4	6.9	6.9	6.9	80.829	0	32.888	28749000	25	0.349161	0.710737	0.293852	O75382;Q9C040	O75382	Tripartite motif-containing protein 3	TRIM3	Tripartite motif-containing protein 3 OS
24.8533	24.7368	23.9771	24.651	25.1492	24.7568	6	6	6	29.9	29.9	29.9	24.261	0	69.342	278780000	51	0.352333	0.714019	0.329932	P26373	P26373	60S ribosomal protein L13	RPL13	60S ribosomal protein L13 OS
23.039	19.2187	23.9515	24.0163	23.2004	23.5926	4	4	4	24.9	24.9	24.9	26.888	0	61.59	104490000	14	0.355403	0.717068	1.53337	Q86V81	Q86V81	THO complex subunit 4	ALYREF	THO complex subunit 4 OS
24.7218	24.5831	23.7128	24.7004	25.0025	24.4235	13	13	13	21.3	21.3	21.3	91.079	0	107.37	251940000	56	0.359366	0.721884	0.36958	Q8IXB1	Q8IXB1	DnaJ homolog subfamily C member 10	DNAJC10	DnaJ homolog subfamily C member 10 OS
22.8582	23.3744	23.4493	23.3496	19.1438	22.9883	6	6	6	14.3	14.3	14.3	69.842	0	40.741	52529000	11	0.36098	0.72196	-1.40006	P12956	P12956	X-ray repair cross-complementing protein 6	XRCC6	X-ray repair cross-complementing protein 6 OS
24.01	24.8556	24.8138	24.2882	23.7767	24.5299	10	10	10	6.7	6.7	6.7	164.94	0	71.704	163750000	74	0.364321	0.725474	-0.361554	P31327	P31327	Carbamoyl-phosphate synthase [ammonia], mitochondrial	CPS1	Carbamoyl-phosphate synthase [ammonia], mitochondrial OS
26.2356	25.7629	25.6108	25.2984	25.9088	25.6223	4	4	4	25.6	25.6	25.6	14.463	0	40.593	597260000	25	0.37042	0.734427	-0.259938	P62899	P62899	60S ribosomal protein L31	RPL31	60S ribosomal protein L31 OS
22.39	22.137	19.6858	22.7187	22.1465	22.0186	4	4	4	6.6	6.6	6.6	81.312	0	30.19	37727000	11	0.373165	0.736679	0.890315	Q99661	Q99661	Kinesin-like protein KIF2C	KIF2C	Kinesin-like protein KIF2C OS
19.6959	22.573	23.0826	23.3298	22.6058	22.3511	3	3	3	19.5	19.5	19.5	23.384	0	48.219	65645000	16	0.421797	0.740077	0.978408	Q13765;E9PAV3;Q9BZK3	Q13765;E9PAV3	Nascent polypeptide-associated complex subunit alpha;Nascent polypeptide-associated complex subunit alpha, muscle-specific form	NACA	Nascent polypeptide-associated complex subunit alpha OS;Nascent polypeptide-associated complex subunit alpha, muscle-specific form OS
23.0847	22.5356	23.9898	23.6988	19.6183	22.6681	2	2	2	11.2	11.2	11.2	26.922	0	13.943	51211000	13	0.404065	0.740077	-1.20828	O00299	O00299	Chloride intracellular channel protein 1	CLIC1	Chloride intracellular channel protein 1 OS
22.0888	17.8008	18.4598	21.2988	22.3402	19.2441	6	6	6	9.8	9.8	9.8	84.099	0	61.192	31064000	14	0.402087	0.740077	1.51122	O75330	O75330	Hyaluronan mediated motility receptor	HMMR	Hyaluronan mediated motility receptor OS
19.8105	19.4799	20.6965	19.7717	18.6977	20.0352	2	2	2	26.9	26.9	26.9	12.855	0	11.539	4986800	4	0.417488	0.740077	-0.494092	O75347	O75347	Tubulin-specific chaperone A	TBCA	Tubulin-specific chaperone A OS
23.1765	23.2453	22.9175	23.192	22.8175	22.9212	3	3	3	52	52	52	11.006	0	20.897	57898000	11	0.414435	0.740077	-0.136219	P01040	P01040	Cystatin-A;Cystatin-A, N-terminally processed	CSTA	Cystatin-A OS
19.0556	18.1939	21.4356	19.2989	21.4404	21.4477	5	5	5	8.4	8.4	8.4	84.87	0	29.97	20097000	9	0.387402	0.740077	1.16729	P02786	P02786	Transferrin receptor protein 1;Transferrin receptor protein 1, serum form	TFRC	Transferrin receptor protein 1 OS
23.9259	24.408	24.7753	24.2186	23.5612	24.3653	12	12	11	42.9	42.9	40.9	39.42	0	105.83	169200000	43	0.408949	0.740077	-0.321369	P04075	P04075	Fructose-bisphosphate aldolase A	ALDOA	Fructose-bisphosphate aldolase A OS
24.5884	24.6435	25.3112	24.8267	24.1132	24.7001	5	5	5	70.4	70.4	70.4	11.665	0	116.21	194190000	35	0.399902	0.740077	-0.300989	P05387	P05387	60S acidic ribosomal protein P2	RPLP2	60S acidic ribosomal protein P2 OS
27.0026	26.8704	28.2795	27.6956	25.4442	26.8558	16	16	14	53.2	53.2	45.6	47.168	0	238.16	1114400000	86	0.417385	0.740077	-0.718995	P06733	P06733	Alpha-enolase	ENO1	Alpha-enolase OS
25.7783	25.6823	26.7568	26.7335	26.1264	26.3883	5	5	5	51.1	51.1	51.1	14.716	0	115.79	592360000	56	0.423363	0.740077	0.343593	P09382	P09382	Galectin-1	LGALS1	Galectin-1 OS
27.9083	27.8409	28.099	27.9827	27.6721	27.8733	24	24	22	48.5	48.5	45	70.897	0	300.44	2040000000	212	0.421822	0.740077	-0.106719	P11142;P54652	P11142	Heat shock cognate 71 kDa protein	HSPA8	Heat shock cognate 71 kDa protein OS
22.3325	22.7116	23.2384	22.839	20.506	22.6196	2	2	2	18.1	18.1	18.1	17.302	0	28.68	37006000	8	0.382802	0.740077	-0.772628	P16949	P16949	Stathmin	STMN1	Stathmin OS
23.1856	23.2256	23.8589	23.5103	22.7171	23.1646	5	5	5	50	50	50	14.515	0	34.394	91731000	29	0.407586	0.740077	-0.292727	P25398	P25398	40S ribosomal protein S12	RPS12	40S ribosomal protein S12 OS
23.0473	22.3254	22.542	22.112	22.5893	22.4666	3	3	3	14.9	14.9	14.9	44.868	0	21.951	52197000	10	0.38817	0.740077	-0.248915	P31689	P31689	DnaJ homolog subfamily A member 1	DNAJA1	DnaJ homolog subfamily A member 1 OS
27.3136	27.5899	27.8495	27.2859	26.9799	27.7512	75	75	72	40.8	40.8	38.9	226.53	0	323.31	1328700000	386	0.418706	0.740077	-0.245358	P35579;P35580;P35749	P35579	Myosin-9	MYH9	Myosin-9 OS
23.7696	23.8092	23.6915	23.6487	24.2306	23.8823	2	2	2	12.4	12.4	12.4	15.747	0	13.006	179650000	26	0.396388	0.740077	0.16376	P46779	P46779	60S ribosomal protein L28	RPL28	60S ribosomal protein L28 OS
25.5981	25.137	24.7374	25.5148	25.3318	25.3742	7	7	7	48.8	48.8	48.8	23.277	0	53.543	422920000	45	0.382952	0.740077	0.24943	P48047	P48047	ATP synthase subunit O, mitochondrial	ATP5O	ATP synthase subunit O, mitochondrial OS
22.7939	21.9726	22.209	22.6995	23.1945	22.1823	8	8	4	25.8	25.8	14	47.33	0	51.029	75103000	21	0.389767	0.740077	0.366945	P48730	P48730	Casein kinase I isoform delta	CSNK1D	Casein kinase I isoform delta OS
21.4614	21.6974	17.7274	20.1209	19.2092	17.257	2	2	2	10.7	10.7	10.7	23.432	0	12.097	15106000	8	0.404341	0.740077	-1.43302	P50914	P50914	60S ribosomal protein L14	RPL14	60S ribosomal protein L14 OS
22.2507	22.2733	22.7094	22.7784	19.4389	22.176	3	3	3	7.1	7.1	7.1	59.62	0	23.915	29843000	6	0.413506	0.740077	-0.946681	P50990	P50990	T-complex protein 1 subunit theta	CCT8	T-complex protein 1 subunit theta OS
21.8416	20.0663	22.3761	22.6068	21.799	21.8816	2	2	2	5.3	5.3	5.3	77.515	0	45.495	30719000	15	0.420021	0.740077	0.667796	P52272	P52272	Heterogeneous nuclear ribonucleoprotein M	HNRNPM	Heterogeneous nuclear ribonucleoprotein M OS
23.487	23.8017	24.2777	25.1391	23.4675	24.4721	7	7	7	23.3	23.3	23.3	50.976	0	74.12	145330000	18	0.401377	0.740077	0.504077	P61978	P61978	Heterogeneous nuclear ribonucleoprotein K	HNRNPK	Heterogeneous nuclear ribonucleoprotein K OS
27.8687	27.8846	27.5579	27.5528	27.8305	27.5009	12	12	12	76.9	76.9	76.9	14.839	0	161.57	2134000000	92	0.389522	0.740077	-0.14231	P62244	P62244	40S ribosomal protein S15a	RPS15A	40S ribosomal protein S15a OS
28.1365	28.6312	27.7416	28.1931	28.6637	28.5073	8	8	8	46.6	46.6	46.6	15.423	0	75.947	3332100000	86	0.384642	0.740077	0.284975	P62847	P62847	40S ribosomal protein S24	RPS24	40S ribosomal protein S24 OS
24.6637	25.2905	24.7589	25.1645	25.1509	24.962	6	6	6	43	43	43	14.728	0	105.66	274080000	45	0.412243	0.740077	0.188065	P62987;P62979;P0CG47;P0CG48	P62987;P62979;P0CG47;P0CG48	Ubiquitin-60S ribosomal protein L40;Ubiquitin;60S ribosomal protein L40;Ubiquitin-40S ribosomal protein S27a;Ubiquitin;40S ribosomal protein S27a;Polyubiquitin-B;Ubiquitin;Polyubiquitin-C;Ubiquitin	UBA52;RPS27A;UBB;UBC	Ubiquitin-60S ribosomal protein L40 OS;Ubiquitin-40S ribosomal protein S27a OS;Polyubiquitin-B OS;Polyubiquitin-C OS
24.0715	24.17	23.6439	23.96	23.6505	23.7602	3	3	3	19.1	19.1	19.1	15.388	0	16.988	112720000	12	0.406544	0.740077	-0.17158	Q71DI3;Q16695;P84243;P68431;Q6NXT2	Q71DI3;Q16695;P84243;P68431;Q6NXT2	Histone H3.2;Histone H3.1t;Histone H3.3;Histone H3.1;Histone H3.3C	HIST2H3A;HIST3H3;H3F3A;HIST1H3A;H3F3C	Histone H3.2 OS;Histone H3.1t OS;Histone H3.3 OS;Histone H3.1 OS;Histone H3.3C OS
19.4338	20.6903	20.262	20.4173	19.3793	19.0916	1	1	1	8.8	8.8	8.8	20.616	0	6.9634	4511700	4	0.412218	0.740077	-0.499287	P82912	P82912	28S ribosomal protein S11, mitochondrial	MRPS11	28S ribosomal protein S11, mitochondrial OS
25.8907	25.831	25.7353	26.214	25.7974	25.8268	8	8	7	48.7	48.7	43.2	22.11	0	101.36	554340000	72	0.420451	0.740077	0.12705	Q06830;Q13162	Q06830	Peroxiredoxin-1	PRDX1	Peroxiredoxin-1 OS
22.1164	21.9302	19.0472	18.8409	18.7776	21.7075	3	3	3	3.4	3.4	3.4	124.2	0	19.063	24932000	7	0.416075	0.740077	-1.25591	Q9NQW6	Q9NQW6	Actin-binding protein anillin	ANLN	Anillin OS
19.9361	19.9703	19.3699	20.0991	19.0557	18.9155	1	1	1	5.2	5.2	5.2	25.456	0	6.6816	7534100	5	0.39378	0.740077	-0.402003	Q9NSI2	Q9NSI2	Protein FAM207A	FAM207A	Protein FAM207A OS
22.1726	18.2087	22.5571	22.8698	21.7967	22.0686	2	2	2	17.1	17.1	17.1	26.599	0	14.966	35118000	9	0.425155	0.740383	1.26555	P56537	P56537	Eukaryotic translation initiation factor 6	EIF6	Eukaryotic translation initiation factor 6 OS
18.3286	19.0976	19.5019	20.4902	20.7407	18.1029	3	3	3	15	15	15	28.994	0	21.824	9710700	6	0.427213	0.741149	0.801889	P50402	P50402	Emerin	EMD	Emerin OS
22.3951	21.2424	20.9178	20.9664	21.1766	21.213	4	4	4	7.8	7.8	7.8	68.254	0	24.84	23760000	9	0.429	0.741441	-0.399791	P53350	P53350	Serine/threonine-protein kinase PLK1	PLK1	Serine/threonine-protein kinase PLK1 OS
21.2995	19.8517	19.7131	20.182	17.4818	20.4255	3	3	3	9.9	9.9	9.9	52.562	0	21.537	13972000	10	0.436509	0.748768	-0.924976	Q13867	Q13867	Bleomycin hydrolase	BLMH	Bleomycin hydrolase OS
24.1486	23.5778	23.069	24.0085	24.0856	23.6009	6	6	6	29.8	29.8	29.8	38.155	0	71.068	125170000	24	0.435291	0.748768	0.299836	Q5T440	Q5T440	Putative transferase CAF17, mitochondrial	IBA57	Putative transferase CAF17, mitochondrial OS
24.7699	24.4934	24.8697	24.7379	24.6642	24.2341	11	10	9	23.1	21.1	18.6	70.051	0	85.156	202710000	52	0.439856	0.748901	-0.165583	P0DMV9;P0DMV8;P34931;P48741	P0DMV9;P0DMV8	Heat shock 70 kDa protein 1B;Heat shock 70 kDa protein 1A	HSPA1B;HSPA1A	Heat shock 70 kDa protein 1B OS;Heat shock 70 kDa protein 1A OS
23.561	23.629	24.2378	24.4674	23.6776	24.0911	4	4	4	14.6	14.6	14.6	45.374	0	31.89	135960000	25	0.438643	0.748901	0.269414	P55209;Q99733	P55209	Nucleosome assembly protein 1-like 1	NAP1L1	Nucleosome assembly protein 1-like 1 OS
23.5199	23.2363	23.7024	24.611	23.0855	23.9429	5	5	3	27.3	27.3	20	27.745	0	145.2	116380000	17	0.442148	0.750015	0.393589	P63104	P63104	14-3-3 protein zeta/delta	YWHAZ	14-3-3 protein zeta/delta OS
29.1921	29.3862	29.3745	29.4902	29.4317	29.2644	15	15	15	46.3	46.3	46.3	50.14	0	181.02	6576800000	185	0.446689	0.75492	0.0778421	P68104;Q5VTE0;Q05639	P68104;Q5VTE0;Q05639	Elongation factor 1-alpha 1;Putative elongation factor 1-alpha-like 3;Elongation factor 1-alpha 2	EEF1A1;EEF1A1P5;EEF1A2	Elongation factor 1-alpha 1 OS;Putative elongation factor 1-alpha-like 3 OS;Elongation factor 1-alpha 2 OS
21.3281	22.2114	21.8806	21.8602	21.183	21.5713	4	4	4	12.6	12.6	12.6	39.473	0	29.156	23924000	12	0.453639	0.760274	-0.268518	P05062	P05062	Fructose-bisphosphate aldolase B	ALDOB	Fructose-bisphosphate aldolase B OS
23.2285	22.7514	23.9584	23.2798	22.2318	23.216	4	4	4	20.8	20.8	20.8	32.728	0	26.157	69213000	20	0.454836	0.760274	-0.403531	Q02878	Q02878	60S ribosomal protein L6	RPL6	60S ribosomal protein L6 OS
20.9451	20.774	19.4711	18.037	20.7051	20.1219	2	2	2	6.3	6.3	6.3	62.003	0	11.84	13192000	7	0.453149	0.760274	-0.775413	Q9Y5J1	Q9Y5J1	U3 small nucleolar RNA-associated protein 18 homolog	UTP18	U3 small nucleolar RNA-associated protein 18 homolog OS
29.2685	29.4015	29.0713	28.9699	29.1997	29.2571	17	17	17	80.7	80.7	80.7	15.55	0	193.67	5949700000	218	0.46504	0.762541	-0.104888	P08708	P08708	40S ribosomal protein S17	RPS17	40S ribosomal protein S17 OS
22.5458	22.4896	23.0092	23.3754	18.2985	22.5585	7	7	7	17.6	17.6	17.6	46.108	0	48.037	48225000	19	0.466989	0.762541	-1.27071	P39023	P39023	60S ribosomal protein L3	RPL3	60S ribosomal protein L3 OS
25.3127	25.3902	24.9394	25.1994	25.7388	25.239	6	6	6	31.8	31.8	31.8	16.561	0	45.28	374730000	30	0.467847	0.762541	0.178278	P46776	P46776	60S ribosomal protein L27a	RPL27A	60S ribosomal protein L27a OS
19.8484	20.7689	20.1177	20.2626	18.7585	20.2979	4	4	4	1.1	1.1	1.1	469.08	0	23.481	11795000	9	0.458766	0.762541	-0.471976	P78527	P78527	DNA-dependent protein kinase catalytic subunit	PRKDC	DNA-dependent protein kinase catalytic subunit OS
25.2924	25.1337	25.6644	25.4112	24.8795	25.2593	23	23	23	16.7	16.7	16.7	191.61	0	162.32	316350000	90	0.464393	0.762541	-0.180187	Q00610;P53675	Q00610	Clathrin heavy chain 1	CLTC	Clathrin heavy chain 1 OS
21.0214	20.8572	22.0159	21.8847	18.9758	20.7942	2	2	2	14.7	14.7	14.7	25.177	0	14.046	17043000	9	0.463714	0.762541	-0.746566	Q00688	Q00688	Peptidyl-prolyl cis-trans isomerase FKBP3	FKBP3	Peptidyl-prolyl cis-trans isomerase FKBP3 OS
20.1447	20.4404	20.9424	20.9066	17.9009	20.4081	5	5	5	5.9	5.9	5.9	106.87	0	30.095	9962900	8	0.466556	0.762541	-0.770649	Q14697	Q14697	Neutral alpha-glucosidase AB	GANAB	Neutral alpha-glucosidase AB OS
23.5507	24.7211	24.3829	23.5156	24.4259	23.6373	3	3	3	17.6	17.6	17.6	22.83	0	78.708	153950000	23	0.46987	0.763123	-0.358683	P0DOX8;B9A064;P0DOY3;P0DOY2;P0CG04;P0CF74;A0M8Q6	P0DOX8;B9A064;P0DOY3;P0DOY2;P0CG04;P0CF74	Immunoglobulin lambda-like polypeptide 5;Ig lambda-1 chain C regions;Ig lambda-6 chain C region	IGLL5;IGLC1;IGLC6	Immunoglobulin lambda-1 light chain OS;Immunoglobulin lambda-like polypeptide 5 OS;Immunoglobulin lambda constant 3 OS;Immunoglobulin lambda constant 2 OS;Immunoglobulin lambda constant 1 OS;Immunoglobulin lambda constant 6 OS
27.6309	27.0913	27.3933	27.628	26.6428	27.084	4	4	2	28.1	28.1	15.6	13.936	0	56.881	1049700000	36	0.47866	0.769215	-0.253602	Q99878;Q96KK5;Q9BTM1;Q16777;Q93077;Q7L7L0;Q6FI13;P20671;P0C0S8;P04908	Q99878;Q96KK5;Q9BTM1;Q16777;Q93077;Q7L7L0;Q6FI13;P20671;P0C0S8;P04908	Histone H2A type 1-J;Histone H2A type 1-H;Histone H2A.J;Histone H2A type 2-C;Histone H2A type 1-C;Histone H2A type 3;Histone H2A type 2-A;Histone H2A type 1-D;Histone H2A type 1;Histone H2A type 1-B/E	HIST1H2AJ;HIST1H2AH;H2AFJ;HIST2H2AC;HIST1H2AC;HIST3H2A;HIST2H2AA3;HIST1H2AD;HIST1H2AG;HIST1H2AB	Histone H2A type 1-J OS;Histone H2A type 1-H OS;Histone H2A.J OS;Histone H2A type 2-C OS;Histone H2A type 1-C OS;Histone H2A type 3 OS;Histone H2A type 2-A OS;Histone H2A type 1-D OS;Histone H2A type 1 OS;Histone H2A type 1-B/E OS
22.2439	22.3579	19.1558	18.5597	22.6584	18.4605	3	3	3	13.3	13.3	13.3	39.542	0	21.239	31053000	7	0.477227	0.769215	-1.35969	Q8WVM0	Q8WVM0	Dimethyladenosine transferase 1, mitochondrial	TFB1M	Dimethyladenosine transferase 1, mitochondrial OS
19.3866	21.1789	21.527	21.4761	20.7642	21.5144	1	1	1	1.2	1.2	1.2	129.93	0	9.7063	19124000	10	0.476772	0.769215	0.554054	Q9NQC3	Q9NQC3	Reticulon-4	RTN4	Reticulon-4 OS
24.3604	25.1539	23.0118	24.3707	25.2598	24.4118	9	9	9	24	24	24	53.764	0	75.208	204170000	44	0.504002	0.770684	0.505373	O43854	O43854	EGF-like repeat and discoidin I-like domain-containing protein 3	EDIL3	EGF-like repeat and discoidin I-like domain-containing protein 3 OS
20.4557	20.7662	19.7299	19.4642	20.3265	20.2834	2	2	2	1.5	1.5	1.5	206.94	0	13.151	9567500	11	0.520617	0.770684	-0.292542	O75147	O75147	Obscurin-like protein 1	OBSL1	Obscurin-like protein 1 OS
17.4325	18.838	18.8133	18.4558	19.0087	18.7098	2	2	2	5.9	5.9	5.9	45.205	0	16.833	1909500	4	0.500331	0.770684	0.363506	P00738	P00738	Haptoglobin;Haptoglobin alpha chain;Haptoglobin beta chain	HP	Haptoglobin OS
22.0514	22.6934	22.7391	22.3784	21.8684	22.5815	4	4	4	7.5	7.5	7.5	46.53	0	22.723	39196000	17	0.515954	0.770684	-0.218526	P00966	P00966	Argininosuccinate synthase	ASS1	Argininosuccinate synthase OS
23.6832	24.9359	23.0909	23.3637	28.3975	23.7458	5	5	5	51.8	51.8	51.8	13.242	0	104.29	502500000	25	0.499583	0.770684	1.26566	P06702	P06702	Protein S100-A9	S100A9	Protein S100-A9 OS
22.887	23.4672	24.1279	23.3294	22.2985	23.6981	12	12	12	26.8	26.8	26.8	57.116	0	103.9	90537000	35	0.523017	0.770684	-0.385387	P07237	P07237	Protein disulfide-isomerase	P4HB	Protein disulfide-isomerase OS
26.8623	27.206	28.0465	27.7431	25.797	27.1178	24	24	14	38.4	38.4	21.5	83.263	0	323.31	1233600000	176	0.510402	0.770684	-0.485626	P08238;Q58FF7;Q58FF6;Q58FG1	P08238	Heat shock protein HSP 90-beta	HSP90AB1	Heat shock protein HSP 90-beta OS
24.1423	24.5615	24.9972	24.4368	23.5593	24.7775	10	10	4	27.5	27.5	17.3	32.708	0	81.493	166550000	46	0.520021	0.770684	-0.309134	P09493	P09493	Tropomyosin alpha-1 chain	TPM1	Tropomyosin alpha-1 chain OS
22.7171	23.3344	19.1361	23.5823	19.0938	17.8301	3	3	3	22.6	22.6	22.6	16.572	0	22.81	45522000	6	0.513944	0.770684	-1.56048	P12273	P12273	Prolactin-inducible protein	PIP	Prolactin-inducible protein OS
26.7116	26.1088	26.1423	26.2773	26.8198	26.4287	9	9	9	47.1	47.1	47.1	24.636	0	167.01	830970000	73	0.500495	0.770684	0.187712	P22061	P22061	Protein-L-isoaspartate(D-aspartate) O-methyltransferase	PCMT1	Protein-L-isoaspartate(D-aspartate) O-methyltransferase OS
33.1863	32.9452	32.8104	32.893	33.3051	33.0939	39	39	39	95.5	95.5	95.5	26.688	0	323.31	78142000000	408	0.51107	0.770684	0.116722	P23396	P23396	40S ribosomal protein S3	RPS3	40S ribosomal protein S3 OS
22.9405	22.7845	23.9378	23.6351	22.0401	22.7093	6	6	6	17.4	17.4	17.4	50.118	0	40.059	83513000	24	0.507983	0.770684	-0.426071	P26641	P26641	Elongation factor 1-gamma	EEF1G	Elongation factor 1-gamma OS
22.4687	23.1837	23.1529	23.3045	21.9353	22.5614	4	4	4	20.6	20.6	20.6	29.804	0	29.069	50514000	15	0.506636	0.770684	-0.334717	P35232	P35232	Prohibitin	PHB	Prohibitin OS
21.2887	21.1503	21.5094	22.1733	20.8368	18.7558	2	2	2	3.9	3.9	3.9	94.622	0	12.166	14724000	5	0.507132	0.770684	-0.727512	P43243	P43243	Matrin-3	MATR3	Matrin-3 OS
17.8796	18.7855	23.0835	23.0121	18.886	22.5148	2	2	2	15.9	15.9	15.9	23.31	0	14.242	28663000	4	0.493543	0.770684	1.55478	P43487	P43487	Ran-specific GTPase-activating protein	RANBP1	Ran-specific GTPase-activating protein OS
18.7979	21.9388	21.789	21.8463	21.3619	21.6754	2	2	2	12.8	12.8	12.8	13.293	0	11.191	30276000	10	0.488997	0.770684	0.785978	P49207	P49207	60S ribosomal protein L34	RPL34	60S ribosomal protein L34 OS
22.603	19.0245	18.245	23.0076	18.3779	22.7212	2	2	2	25.5	25.5	25.5	10.932	0	13.482	40215000	6	0.52145	0.770684	1.41137	P61604	P61604	10 kDa heat shock protein, mitochondrial	HSPE1	10 kDa heat shock protein, mitochondrial OS
26.6608	26.8859	26.4795	26.7503	26.0937	26.6531	8	8	8	52.4	52.4	52.4	11.367	0	56.993	717200000	39	0.49639	0.770684	-0.176353	P62805	P62805	Histone H4	HIST1H4A	Histone H4 OS
30.0927	29.983	29.6361	29.9392	30.1971	29.9195	5	5	5	22	22	22	6.6478	0	32.297	8756200000	40	0.523324	0.770684	0.114641	P62861	P62861	40S ribosomal protein S30	FAU	40S ribosomal protein S30 OS
21.2913	18.97	20.8981	21.3093	17.3146	19.5633	2	2	2	6.2	6.2	6.2	76.631	0	12.574	10330000	4	0.506869	0.770684	-0.990726	Q08188	Q08188	Protein-glutamine gamma-glutamyltransferase E;Protein-glutamine gamma-glutamyltransferase E 50 kDa catalytic chain;Protein-glutamine gamma-glutamyltransferase E 27 kDa non-catalytic chain	TGM3	Protein-glutamine gamma-glutamyltransferase E OS
22.1695	21.8969	21.7476	22.5782	21.7982	22.0376	5	5	5	9.8	9.8	9.8	91.916	0	32.464	40223000	8	0.487337	0.770684	0.199974	Q13724	Q13724	Mannosyl-oligosaccharide glucosidase	MOGS	Mannosyl-oligosaccharide glucosidase OS
29.7631	29.1265	29.6876	29.4892	30.2335	29.5665	144	144	144	39.6	39.6	39.6	531.78	0	323.31	6366100000	879	0.486647	0.770684	0.237361	Q15149;P58107	Q15149	Plectin	PLEC	Plectin OS
25.1903	25.1891	24.7838	24.8442	25.4394	25.4232	7	7	7	25.2	25.2	25.2	45.143	0	90.623	333250000	34	0.488816	0.770684	0.181212	Q86VY4	Q86VY4	Testis-specific Y-encoded-like protein 5	TSPYL5	Testis-specific Y-encoded-like protein 5 OS
24.2183	23.5387	23.1038	24.1357	23.9469	23.5612	6	6	6	19.4	19.4	19.4	34.455	0	36.22	123690000	25	0.514911	0.770684	0.260973	Q96EK4	Q96EK4	THAP domain-containing protein 11	THAP11	THAP domain-containing protein 11 OS
23.2318	22.1846	22.1754	22.0459	22.6877	21.9624	4	4	4	12.5	12.5	12.5	50.646	0	25.962	39032000	9	0.515322	0.770684	-0.298562	Q9H0S4	Q9H0S4	Probable ATP-dependent RNA helicase DDX47	DDX47	Probable ATP-dependent RNA helicase DDX47 OS
25.3586	25.6821	24.9104	24.7799	25.3912	25.1515	6	6	6	37.8	37.8	37.8	22.774	0	65.542	317100000	45	0.504192	0.770684	-0.209508	Q9Y6A4	Q9Y6A4	Cilia- and flagella-associated protein 20	CFAP20	Cilia- and flagella-associated protein 20 OS
22.7209	22.599	24.6898	23.3924	21.8344	23.0773	7	7	7	22.8	22.8	22.8	35.936	0	136.18	77026000	27	0.529955	0.774126	-0.568537	P08758	P08758	Annexin A5	ANXA5	Annexin A5 OS
22.7812	22.2541	23.6631	23.198	21.928	22.4365	7	7	7	37.8	37.8	37.8	28.804	0	55.434	68593000	30	0.530733	0.774126	-0.378609	P18669;P15259;Q8N0Y7	P18669	Phosphoglycerate mutase 1	PGAM1	Phosphoglycerate mutase 1 OS
21.8427	18.7733	22.1756	22.1902	18.6848	18.6166	3	3	3	8.2	8.2	8.2	67.877	0	21.097	21584000	9	0.529954	0.774126	-1.09998	P29401	P29401	Transketolase	TKT	Transketolase OS
23.2833	22.8175	22.1081	22.6979	23.2336	23.0453	7	7	7	9.4	9.4	9.4	121	0	45.183	96324000	16	0.533398	0.775543	0.25595	P27816	P27816	Microtubule-associated protein 4	MAP4	Microtubule-associated protein 4 OS
23.7026	22.7568	22.7627	23.9209	22.7069	23.5593	5	5	5	19.6	19.6	19.6	34.735	0	36.056	66128000	16	0.537714	0.779344	0.321642	P05089	P05089	Arginase-1	ARG1	Arginase-1 OS
20.2013	19.3289	22.4577	22.9224	19.4045	22.585	7	7	7	15.6	15.6	15.6	56.782	0	50.733	41449000	14	0.540319	0.78065	0.974695	P30101	P30101	Protein disulfide-isomerase A3	PDIA3	Protein disulfide-isomerase A3 OS
23.9814	23.4443	22.6143	23.5767	23.0876	22.2833	3	3	3	12.7	12.7	12.7	38.796	0	40.158	84210000	17	0.542736	0.781677	-0.36412	Q6PGN9	Q6PGN9	Proline/serine-rich coiled-coil protein 1	PSRC1	Proline/serine-rich coiled-coil protein 1 OS
21.2904	21.3456	19.1461	21.1041	20.7002	21.4755	2	2	2	5.2	5.2	5.2	60.673	0	13.136	11455000	6	0.54611	0.78407	0.499228	Q16610	Q16610	Extracellular matrix protein 1	ECM1	Extracellular matrix protein 1 OS
19.7848	20.5967	20.479	21.4522	20.8104	19.7108	1	1	1	1.8	1.8	1.8	89.786	0	8.6967	11055000	5	0.549356	0.786266	0.370968	P22735	P22735	Protein-glutamine gamma-glutamyltransferase K	TGM1	Protein-glutamine gamma-glutamyltransferase K OS
22.7544	23.1601	23.2433	23.6699	22.8041	23.253	2	2	2	10.2	10.2	10.2	31.566	0	21.967	72896000	12	0.551297	0.786586	0.189752	P45880	P45880	Voltage-dependent anion-selective channel protein 2	VDAC2	Voltage-dependent anion-selective channel protein 2 OS
18.8587	21.8269	19.4191	18.9468	20.1245	19.1524	4	4	4	12.3	12.3	12.3	52.13	0	25.796	4453200	5	0.55719	0.786816	-0.62704	P04279;Q02383	P04279	Semenogelin-1;Alpha-inhibin-92;Alpha-inhibin-31;Seminal basic protein	SEMG1	Semenogelin-1 OS
23.1012	24.0105	23.8113	23.3857	23.2003	23.731	31	7	4	18.1	4.7	2.8	223.14	0	90.235	88267000	49	0.55833	0.786816	-0.202004	P12882	P12882	Myosin-1	MYH1	Myosin-1 OS
25.1804	25.4393	25.055	25.191	25.5281	24.0829	4	4	4	31.8	31.8	31.8	16.273	0	32.13	343690000	50	0.55398	0.786816	-0.290932	P62263	P62263	40S ribosomal protein S14	RPS14	40S ribosomal protein S14 OS
20.7772	20.8626	18.3395	19.7429	18.4166	19.9751	2	2	2	8.3	8.3	8.3	36.35	0	12.583	3410400	4	0.556317	0.786816	-0.61492	Q8WTP8	Q8WTP8	Apoptosis-enhancing nuclease	AEN	Apoptosis-enhancing nuclease OS
24.4886	24.4114	24.3675	24.2411	24.6604	24.6231	6	6	6	46.3	46.3	46.3	15.199	0	63.169	242110000	44	0.569673	0.788249	0.0857207	O00488	O00488	Zinc finger protein 593	ZNF593	Zinc finger protein 593 OS
18.5918	21.3522	21.8903	21.3327	21.1229	21.3044	2	2	2	11.7	11.7	11.7	27.887	0	12.523	15082000	4	0.564694	0.788249	0.641881	O14818;Q8TAA3	O14818;Q8TAA3	Proteasome subunit alpha type-7;Proteasome subunit alpha type-7-like	PSMA7;PSMA8	Proteasome subunit alpha type-7 OS;Proteasome subunit alpha-type 8 OS
23.1658	24.1848	22.2389	23.2089	28.1904	21.9143	8	8	8	53.8	53.8	53.8	10.834	0	88.667	411460000	25	0.567307	0.788249	1.24135	P05109	P05109	Protein S100-A8;Protein S100-A8, N-terminally processed	S100A8	Protein S100-A8 OS
31.7922	31.7144	31.3546	31.6489	31.7132	31.7598	21	21	21	76.6	76.6	76.6	16.06	0	274.04	29283000000	260	0.564574	0.788249	0.0868924	P39019	P39019	40S ribosomal protein S19	RPS19	40S ribosomal protein S19 OS
24.5599	25.4266	25.3427	25.4662	25.2152	25.192	5	5	5	28.4	28.4	28.4	24.205	0	36.294	291750000	31	0.565001	0.788249	0.181405	P62241	P62241	40S ribosomal protein S8	RPS8	40S ribosomal protein S8 OS
23.8814	24.0121	25.204	24.6379	22.7341	24.3703	6	6	6	59.7	59.7	59.7	16.832	0	47.686	143050000	30	0.568967	0.788249	-0.451682	P63241;Q6IS14;Q9GZV4	P63241;Q6IS14	Eukaryotic translation initiation factor 5A-1;Eukaryotic translation initiation factor 5A-1-like	EIF5A;EIF5AL1	Eukaryotic translation initiation factor 5A-1 OS;Eukaryotic translation initiation factor 5A-1-like OS
21.6193	21.3039	21.905	21.5467	21.3439	21.5919	13	4	4	18.4	7.1	7.1	104.85	0	24.922	20128000	7	0.576282	0.794991	-0.115199	O43707	O43707	Alpha-actinin-4	ACTN4	Alpha-actinin-4 OS
23.465	23.3348	22.8568	22.8834	23.3831	22.9548	3	3	3	11.4	11.4	11.4	40.085	0	20.059	86189000	14	0.580954	0.79903	-0.145124	Q96HE9	Q96HE9	Proline-rich protein 11	PRR11	Proline-rich protein 11 OS
19.7948	20.3498	20.6039	19.9861	19.7834	20.454	2	2	2	2.9	2.9	2.9	110.25	0	14.186	8478700	8	0.603273	0.810743	-0.174997	O14983;P16615;Q93084	O14983;P16615;Q93084	Sarcoplasmic/endoplasmic reticulum calcium ATPase 1;Sarcoplasmic/endoplasmic reticulum calcium ATPase 2;Sarcoplasmic/endoplasmic reticulum calcium ATPase 3	ATP2A1;ATP2A2;ATP2A3	Sarcoplasmic/endoplasmic reticulum calcium ATPase 1 OS;Sarcoplasmic/endoplasmic reticulum calcium ATPase 2 OS;Sarcoplasmic/endoplasmic reticulum calcium ATPase 3 OS
26.6127	26.3995	26.2761	26.2568	26.7326	26.5985	15	15	15	31.2	31.2	31.2	73.68	0	179.8	817780000	85	0.593569	0.810743	0.0998484	P38646	P38646	Stress-70 protein, mitochondrial	HSPA9	Stress-70 protein, mitochondrial OS
24.1413	24.2374	23.5361	23.8686	23.7904	23.8806	4	4	4	27.8	27.8	27.8	17	0	31.1	124450000	29	0.602325	0.810743	-0.125017	P41223	P41223	Protein BUD31 homolog	BUD31	Protein BUD31 homolog OS
20.1215	25.5812	17.7433	19.3697	19.959	20.1088	3	3	3	20.2	20.2	20.2	10.245	0	18.405	37111000	5	0.597198	0.810743	-1.33618	P59666;P59665	P59666;P59665	Neutrophil defensin 3;HP 3-56;Neutrophil defensin 2;Neutrophil defensin 1;HP 1-56;Neutrophil defensin 2	DEFA3;DEFA1	Neutrophil defensin 3 OS;Neutrophil defensin 1 OS
25.977	25.4377	25.7733	25.6822	25.5473	25.6752	6	6	6	58.3	58.3	58.3	12.784	0	59.526	450060000	56	0.593943	0.810743	-0.0944277	P62888	P62888	60S ribosomal protein L30	RPL30	60S ribosomal protein L30 OS
22.4697	22.0004	22.5672	22.6094	21.8091	23.4936	1	1	1	3.1	3.1	3.1	63.922	0	10.082	52866000	9	0.602882	0.810743	0.291578	Q14956	Q14956	Transmembrane glycoprotein NMB	GPNMB	Transmembrane glycoprotein NMB OS
19.3273	19.3441	27.4615	17.3689	28.5603	27.9514	3	3	3	2.9	2.9	2.9	118.58	0	22.606	3077200000	10	0.599243	0.810743	2.58255	Q5M775	Q5M775	Cytospin-B	SPECC1	Cytospin-B OS
22.6543	22.3589	17.4386	22.7891	17.3077	18.326	7	2	2	16.8	5.2	5.2	48.511	0	12.1	41363000	7	0.603632	0.810743	-1.34298	Q9HCP0	Q9HCP0	Casein kinase I isoform gamma-1	CSNK1G1	Casein kinase I isoform gamma-1 OS
27.0298	26.7717	26.189	26.5682	26.9235	26.9572	8	8	8	25.7	25.7	25.7	28.68	0	155.03	1083500000	53	0.61184	0.817889	0.152826	P62753	P62753	40S ribosomal protein S6	RPS6	40S ribosomal protein S6 OS
26.5828	26.2177	26.0613	25.9658	26.2843	26.3006	18	18	18	38.8	38.8	38.8	73.747	0	297.43	685760000	139	0.612524	0.817889	-0.103701	Q9BW19	Q9BW19	Kinesin-like protein KIFC1	KIFC1	Kinesin-like protein KIFC1 OS
28.3114	28.1761	27.579	27.9118	28.7111	27.997	11	11	11	42.1	42.1	42.1	24.604	0	188.91	2852000000	136	0.615107	0.818951	0.184489	P27635;Q96L21	P27635	60S ribosomal protein L10	RPL10	60S ribosomal protein L10 OS
22.7196	22.7252	21.8099	22.1437	23.0077	22.7435	5	5	5	30.3	30.3	30.3	10.576	0	33.008	70256000	33	0.619675	0.822641	0.213405	Q9UNZ5	Q9UNZ5	Leydig cell tumor 10 kDa protein homolog	C19orf53	Leydig cell tumor 10 kDa protein homolog OS
24.8681	24.572	25.0794	25.1261	23.9849	24.8167	7	7	7	15.9	15.9	15.9	90.583	0	50.31	203560000	25	0.623267	0.825018	-0.197261	Q00839	Q00839	Heterogeneous nuclear ribonucleoprotein U	HNRNPU	Heterogeneous nuclear ribonucleoprotein U OS
22.0198	22.3188	22.398	23.143	21.7175	22.5404	7	7	3	12.6	12.6	7.2	69.412	0	44.468	44367000	20	0.632923	0.832985	0.221402	P15311;P35241	P15311;P35241	Ezrin;Radixin	EZR;RDX	Ezrin OS;Radixin OS
19.6474	20.85	20.614	21.6527	19.5956	20.9621	3	3	3	9.3	9.3	9.3	55.21	0	19.601	8634100	6	0.631946	0.832985	0.366357	Q9Y3I0	Q9Y3I0	tRNA-splicing ligase RtcB homolog	RTCB	tRNA-splicing ligase RtcB homolog OS
28.2238	27.7512	27.2173	27.6384	27.679	27.4125	26	26	25	43.5	43.5	41.7	69.147	0	273.46	1957200000	152	0.636963	0.835899	-0.154158	P17844;Q92841	P17844	Probable ATP-dependent RNA helicase DDX5	DDX5	Probable ATP-dependent RNA helicase DDX5 OS
23.7941	23.7988	25.5003	24.3596	24.1092	23.7321	5	5	5	37.1	37.1	37.1	23.356	0	36.747	150150000	10	0.644227	0.842006	-0.297431	P09211	P09211	Glutathione S-transferase P	GSTP1	Glutathione S-transferase P OS
24.0831	23.8096	19.9639	23.0851	23.5945	23.1734	3	3	3	25.4	25.4	25.4	13.475	0	20.635	114060000	13	0.645293	0.842006	0.665474	Q96BP2	Q96BP2	Coiled-coil-helix-coiled-coil-helix domain-containing protein 1	CHCHD1	Coiled-coil-helix-coiled-coil-helix domain-containing protein 1 OS
27.0583	26.7874	26.5303	26.4003	26.9984	26.6409	25	25	25	52.7	52.7	52.7	74.139	0	323.31	1011500000	178	0.653	0.842105	-0.112117	P02545	P02545	Prelamin-A/C;Lamin-A/C	LMNA	Prelamin-A/C OS
25.9765	26.054	25.4499	26.1097	25.6009	26.1538	15	15	15	34.2	34.2	34.2	81.744	0	113	434200000	56	0.648088	0.842105	0.127991	P14923;P35222	P14923	Junction plakoglobin	JUP	Junction plakoglobin OS
25.7363	26.0361	26.6992	26.6615	24.6629	26.1877	9	9	9	64.5	64.5	64.5	18.502	0	133.72	531620000	70	0.656463	0.842105	-0.31985	P23528;Q9Y281	P23528	Cofilin-1	CFL1	Cofilin-1 OS
21.3433	20.9146	21.128	21.9242	17.9642	21.6648	2	2	2	4.6	4.6	4.6	67.567	0	16.253	16265000	7	0.659274	0.842105	-0.610905	P27824	P27824	Calnexin	CANX	Calnexin OS
22.6604	23.0777	23.3092	23.1476	22.6315	22.9211	5	5	5	13.8	13.8	13.8	47.697	0	31.022	66972000	13	0.656919	0.842105	-0.11571	P36578	P36578	60S ribosomal protein L4	RPL4	60S ribosomal protein L4 OS
22.3827	22.5499	23.2147	23.8448	19.6291	22.8191	4	4	4	13.9	13.9	13.9	46.44	0	35.04	55455000	11	0.65793	0.842105	-0.618107	P50454	P50454	Serpin H1	SERPINH1	Serpin H1 OS
22.0699	19.2436	20.2464	22.9735	18.4898	22.4247	3	3	3	31.7	31.7	31.7	13.916	0	23.37	21865000	8	0.660078	0.842105	0.77605	P62318	P62318	Small nuclear ribonucleoprotein Sm D3	SNRPD3	Small nuclear ribonucleoprotein Sm D3 OS
21.1061	18.9418	21.2238	20.7858	17.9357	20.799	3	3	3	4.8	4.8	4.8	97.169	0	19.705	10026000	10	0.653961	0.842105	-0.583736	Q14974	Q14974	Importin subunit beta-1	KPNB1	Importin subunit beta-1 OS
22.9545	18.0068	23.7602	23.7631	18.7623	18.8352	3	3	3	26.7	26.7	26.7	24.763	0	20.568	56325000	6	0.670496	0.847594	-1.12028	P24534	P24534	Elongation factor 1-beta	EEF1B2	Elongation factor 1-beta OS
21.3578	20.4585	20.7987	18.7187	23.0342	18.8993	2	2	2	20.6	20.6	20.6	15.075	0	13.243	19260000	7	0.671783	0.847594	-0.654271	P47929	P47929	Galectin-7	LGALS7	Galectin-7 OS
23.6872	23.5082	23.427	23.3391	23.5318	23.5997	4	4	4	23.4	23.4	23.4	17.258	0	24.482	119350000	23	0.66809	0.847594	-0.0506134	P61254;Q9UNX3	P61254;Q9UNX3	60S ribosomal protein L26;60S ribosomal protein L26-like 1	RPL26;RPL26L1	60S ribosomal protein L26 OS;60S ribosomal protein L26-like 1 OS
21.4082	21.4352	21.0426	21.1176	21.7388	21.337	3	3	3	25	25	25	11.456	0	17.206	34543000	10	0.667945	0.847594	0.102444	Q8N0T1	Q8N0T1	Uncharacterized protein C8orf59	C8orf59	Ribosomal biogenesis factor OS
21.4243	21.2163	20.799	21.9302	21.5091	18.5526	3	3	3	16.8	16.8	16.8	21.77	0	18.03	24319000	12	0.677699	0.852709	-0.482564	Q9Y3D9	Q9Y3D9	28S ribosomal protein S23, mitochondrial	MRPS23	28S ribosomal protein S23, mitochondrial OS
25.2055	25.1368	24.5114	24.7905	24.8293	24.9368	14	13	13	26.7	25.1	25.1	73.243	0	176.35	276740000	62	0.682728	0.852991	-0.0990257	O00571;O15523;Q9NQI0	O00571;O15523	ATP-dependent RNA helicase DDX3X;ATP-dependent RNA helicase DDX3Y	DDX3X;DDX3Y	ATP-dependent RNA helicase DDX3X OS;ATP-dependent RNA helicase DDX3Y OS
23.2361	21.9965	23.0349	23.317	22.2512	23.4104	3	1	1	29.8	17.6	17.6	14.233	0	17.115	50024000	12	0.680343	0.852991	0.237076	Q96QV6;P16104;Q8IUE6	Q96QV6;P16104;Q8IUE6	Histone H2A type 1-A;Histone H2AX;Histone H2A type 2-B	HIST1H2AA;H2AFX;HIST2H2AB	Histone H2A type 1-A OS;Histone H2AX OS;Histone H2A type 2-B OS
22.6335	22.4583	23.6827	23.5765	21.8908	22.4855	5	5	5	16.7	16.7	16.7	57.924	0	35.077	56170000	16	0.68351	0.852991	-0.273912	P50991	P50991	T-complex protein 1 subunit delta	CCT4	T-complex protein 1 subunit delta OS
22.763	23.3516	24.8137	24.1162	22.4409	23.3881	6	6	6	21.3	21.3	21.3	44.614	0	47.422	95176000	20	0.695593	0.857685	-0.327728	P00558;P07205	P00558;P07205	Phosphoglycerate kinase 1;Phosphoglycerate kinase 2	PGK1;PGK2	Phosphoglycerate kinase 1 OS;Phosphoglycerate kinase 2 OS
21.9731	21.9326	21.6035	21.815	21.6351	21.8926	3	3	3	7.2	7.2	7.2	59.755	0	20.784	23801000	8	0.711613	0.857685	-0.0554733	P04040	P04040	Catalase	CAT	Catalase OS
25.2856	24.016	25.7336	24.3752	25.1202	24.8441	15	14	10	39.3	37.7	28.8	48.057	0	109.14	222450000	57	0.699277	0.857685	-0.231895	P05783;CON__H-INV:HIT000015463	P05783	Keratin, type I cytoskeletal 18	KRT18	Keratin, type I cytoskeletal 18 OS
18.8177	22.5937	23.407	22.6054	17.7536	21.9831	4	4	4	29.8	29.8	29.8	24.893	0	26.306	40552000	12	0.711616	0.857685	-0.825417	P09429;B2RPK0	P09429	High mobility group protein B1	HMGB1	High mobility group protein B1 OS
21.2467	21.8897	21.9317	22.1409	20.7617	21.6146	6	6	6	4.4	4.4	4.4	273.42	0	40.265	25686000	18	0.709524	0.857685	-0.183615	P49327	P49327	Fatty acid synthase;[Acyl-carrier-protein] S-acetyltransferase;[Acyl-carrier-protein] S-malonyltransferase;3-oxoacyl-[acyl-carrier-protein] synthase;3-oxoacyl-[acyl-carrier-protein] reductase;3-hydroxyacyl-[acyl-carrier-protein] dehydratase;Enoyl-[acyl-carrier-protein] reductase;Oleoyl-[acyl-carrier-protein] hydrolase	FASN	Fatty acid synthase OS
30.7076	30.8661	29.7837	30.3658	30.7797	30.666	5	5	5	37.5	37.5	37.5	6.6767	0	64.82	14250000000	146	0.695224	0.857685	0.151381	P62273	P62273	40S ribosomal protein S29	RPS29	40S ribosomal protein S29 OS
20.8375	19.432	20.5377	20.1959	20.5073	20.6489	2	2	2	16.3	16.3	16.3	28.024	0	12.859	15316000	9	0.705874	0.857685	0.181592	P62917	P62917	60S ribosomal protein L8	RPL8	60S ribosomal protein L8 OS
22.6287	22.6006	23.8991	23.3588	22.5165	22.6558	2	2	2	12.8	12.8	12.8	21.634	0	16.73	58767000	6	0.71152	0.857685	-0.199113	Q07020	Q07020	60S ribosomal protein L18	RPL18	60S ribosomal protein L18 OS
22.7173	18.7726	23.6526	22.7288	21.6243	22.6921	6	6	6	16	16	16	54.529	0	36.589	47359000	19	0.70132	0.857685	0.634232	Q16658	Q16658	Fascin	FSCN1	Fascin OS
26.7265	26.2567	25.5661	25.8083	26.5518	25.6454	10	10	10	49.1	49.1	49.1	12.469	0	89.352	694210000	68	0.69986	0.857685	-0.18128	Q969Q0;P83881	Q969Q0;P83881	60S ribosomal protein L36a-like;60S ribosomal protein L36a	RPL36AL;RPL36A	60S ribosomal protein L36a-like OS;60S ribosomal protein L36a OS
28.1406	28.0342	27.8511	27.7827	28.3544	28.1105	5	5	5	19.7	19.7	19.7	29.823	0	31.175	2548200000	21	0.711304	0.857685	0.0739206	Q96EU6	Q96EU6	Ribosomal RNA processing protein 36 homolog	RRP36	Ribosomal RNA processing protein 36 homolog OS
22.7176	22.5833	18.3893	22.4885	22.8523	20.3167	3	3	3	8.2	8.2	8.2	49.451	0	21.692	47117000	8	0.707436	0.857685	0.655783	Q9BXS6	Q9BXS6	Nucleolar and spindle-associated protein 1	NUSAP1	Nucleolar and spindle-associated protein 1 OS
22.445	19.7641	17.9806	18.0505	22.2428	22.3059	3	3	3	7.6	7.6	7.6	67.854	0	20.856	33131000	8	0.696405	0.857685	0.803185	Q9HC62	Q9HC62	Sentrin-specific protease 2	SENP2	Sentrin-specific protease 2 OS
23.3943	23.5219	24.0448	24.11	23.8432	23.3481	7	7	5	15.7	15.7	10.5	70.67	0	46.481	98783000	17	0.723662	0.869914	0.113457	P11940;Q9H361	P11940	Polyadenylate-binding protein 1	PABPC1	Polyadenylate-binding protein 1 OS
22.7379	17.8811	22.1256	22.7172	18.8009	19.0205	4	4	4	15.8	15.8	15.8	34.258	0	23.47	31064000	6	0.730024	0.873154	-0.735348	P25311	P25311	Zinc-alpha-2-glycoprotein	AZGP1	Zinc-alpha-2-glycoprotein OS
26.9203	26.7599	27.683	27.5043	26.0262	27.2371	10	10	10	66.7	66.7	66.7	18.012	0	122.95	1089600000	79	0.73017	0.873154	-0.198497	P62937;P0DN26;A0A0B4J2A2;A0A075B767;A0A075B759;Q9Y536;F5H284	P62937	Peptidyl-prolyl cis-trans isomerase A;Peptidyl-prolyl cis-trans isomerase A, N-terminally processed	PPIA	Peptidyl-prolyl cis-trans isomerase A OS
24.6813	24.9065	23.0045	23.6647	26.444	23.6921	6	6	6	54.5	54.5	54.5	11.471	0	54.366	234340000	27	0.732745	0.873951	0.402822	P31151;Q86SG5	P31151;Q86SG5	Protein S100-A7;Protein S100-A7A	S100A7;S100A7A	Protein S100-A7 OS;Protein S100-A7A OS
30.4474	30.4731	29.7432	29.9947	30.4401	29.928	14	14	14	66.1	66.1	66.1	18.898	0	256.6	11090000000	161	0.7453	0.884319	-0.100292	P46783;Q9NQ39	P46783;Q9NQ39	40S ribosomal protein S10;Putative 40S ribosomal protein S10-like	RPS10;RPS10P5	40S ribosomal protein S10 OS;Putative 40S ribosomal protein S10-like OS
22.9652	22.5569	22.9548	23.3328	22.3062	23.2054	3	3	3	13.8	13.8	13.8	24.831	0	19.175	63336000	10	0.743894	0.884319	0.122509	P62906	P62906	60S ribosomal protein L10a	RPL10A	60S ribosomal protein L10a OS
21.8917	21.1267	20.4317	21.0907	21.8808	20.9931	2	2	2	6.2	6.2	6.2	43.359	0	13.029	22986000	14	0.75204	0.890011	0.171509	Q9BRX2	Q9BRX2	Protein pelota homolog	PELO	Protein pelota homolog OS
21.6141	22.1548	22.9412	22.7396	21.5286	21.9127	6	5	5	9	7.5	7.5	92.468	0	29.883	38809000	14	0.754031	0.890067	-0.176347	P14625;Q58FF3	P14625	Endoplasmin	HSP90B1	Endoplasmin OS
23.528	22.4108	22.3221	22.9424	22.13	22.7329	3	3	3	36	36	36	10.112	0	24.255	53455000	9	0.756908	0.891167	-0.151866	P49458	P49458	Signal recognition particle 9 kDa protein	SRP9	Signal recognition particle 9 kDa protein OS
30.802	30.1733	29.9958	30.198	30.3599	30.1701	8	8	8	52.1	52.1	52.1	13.373	0	162.61	11771000000	90	0.763593	0.89294	-0.0810235	P60866	P60866	40S ribosomal protein S20	RPS20	40S ribosomal protein S20 OS
31.5229	31.6624	31.5381	31.1817	31.7398	31.6305	25	25	25	78.9	78.9	78.9	22.127	0	323.31	25219000000	296	0.762363	0.89294	-0.057106	P62081	P62081	40S ribosomal protein S7	RPS7	40S ribosomal protein S7 OS
23.7642	23.6878	24.7027	24.4098	23.2727	24.0226	7	7	7	30	30	30	35.076	0	75.554	128060000	25	0.764263	0.89294	-0.149847	P63244	P63244	Guanine nucleotide-binding protein subunit beta-2-like 1;Guanine nucleotide-binding protein subunit beta-2-like 1, N-terminally processed	GNB2L1	Receptor of activated protein C kinase 1 OS
22.4689	20.5267	23.1562	23.1427	18.8921	22.6801	4	4	4	15.1	15.1	15.1	50.663	0	28.769	34482000	10	0.774078	0.89702	-0.479019	P50395;P31150	P50395	Rab GDP dissociation inhibitor beta	GDI2	Rab GDP dissociation inhibitor beta OS
23.3151	23.5516	24.4514	24.5013	22.5358	23.6555	5	5	5	17.3	17.3	17.3	48.121	0	44.936	99477000	20	0.769963	0.89702	-0.208486	Q15084	Q15084	Protein disulfide-isomerase A6	PDIA6	Protein disulfide-isomerase A6 OS
22.5353	19.2846	19.0216	19.124	17.6604	22.4082	2	2	2	3.8	3.8	3.8	51.893	0	13.091	51215000	10	0.77559	0.89702	-0.549586	Q86X51	Q86X51	Uncharacterized protein CXorf67	CXorf67	EZH inhibitory protein OS
21.8358	21.092	21.2228	21.4262	21.6544	21.3003	5	5	5	13.3	13.3	13.3	54.226	0	30.03	26331000	12	0.775502	0.89702	0.07676	Q9Y6V7	Q9Y6V7	Probable ATP-dependent RNA helicase DDX49	DDX49	Probable ATP-dependent RNA helicase DDX49 OS
20.8728	21.4285	21.3185	20.7772	21.7524	20.7848	4	4	4	12.6	12.6	12.6	47.355	0	25.516	15283000	13	0.794458	0.914398	-0.101824	O75955	O75955	Flotillin-1	FLOT1	Flotillin-1 OS
27.4648	27.5982	28.2626	28.2338	27.1158	27.6389	18	18	18	49.9	49.9	49.9	38.604	0	323.31	1712800000	127	0.795916	0.914398	-0.112343	P07355;A6NMY6	P07355;A6NMY6	Annexin A2;Putative annexin A2-like protein	ANXA2;ANXA2P2	Annexin A2 OS;Putative annexin A2-like protein OS
19.1563	18.4121	21.736	21.8575	17.3893	21.5058	2	2	2	12.6	12.6	12.6	21.258	0	13.538	13378000	10	0.796605	0.914398	0.482786	P60953	P60953	Cell division control protein 42 homolog	CDC42	Cell division control protein 42 homolog OS
24.8723	24.5042	23.94	24.2143	24.702	24.1432	8	8	2	17	17	6.5	51.388	0	56.119	199880000	55	0.803914	0.920482	-0.0856838	Q9Y6M4	Q9Y6M4	Casein kinase I isoform gamma-3	CSNK1G3	Casein kinase I isoform gamma-3 OS
25.2782	25.5388	25.8508	25.4048	25.3217	26.1945	7	7	7	55.6	55.6	55.6	16.93	0	86.211	401700000	67	0.807185	0.921815	0.0843767	P60660;P14649	P60660	Myosin light polypeptide 6	MYL6	Myosin light polypeptide 6 OS
22.6916	22.6867	22.4683	22.311	22.8083	22.8765	4	4	4	11.4	11.4	11.4	49.844	0	32.553	55331000	23	0.809104	0.921815	0.0497589	Q9NR12	Q9NR12	PDZ and LIM domain protein 7	PDLIM7	PDZ and LIM domain protein 7 OS
23.568	22.7112	22.6617	23.1574	23.3602	22.6929	6	6	6	25.8	25.8	25.8	25.697	0	34.53	86518000	12	0.81235	0.923216	0.0898438	Q9P016	Q9P016	Thymocyte nuclear protein 1	THYN1	Thymocyte nuclear protein 1 OS
24.4103	25.0702	24.4428	24.0859	25.2465	24.8825	11	11	11	37.2	37.2	37.2	61.277	0	86.386	234980000	38	0.82183	0.931678	0.0972296	Q15942	Q15942	Zyxin	ZYX	Zyxin OS
23.7747	23.4911	24.1615	24.7519	23.4423	23.5538	6	6	6	32.9	32.9	32.9	24.423	0	40.57	111010000	18	0.8284	0.935663	0.106884	P62826	P62826	GTP-binding nuclear protein Ran	RAN	GTP-binding nuclear protein Ran OS
26.0603	26.9016	26.8536	26.6295	26.1198	26.8283	6	6	2	54.9	54.9	31	15.257	0	67.093	752050000	64	0.82943	0.935663	-0.0792974	P69905;P02008	P69905	Hemoglobin subunit alpha	HBA1	Hemoglobin subunit alpha OS
18.8629	19.0719	19.0949	18.8267	20.2396	18.3527	3	3	3	12.1	12.1	12.1	34.362	0	18.048	6804300	7	0.831513	0.935707	0.129771	P46777	P46777	60S ribosomal protein L5	RPL5	60S ribosomal protein L5 OS
32.6663	32.7118	32.2116	32.3032	32.6619	32.5084	25	25	25	76.5	76.5	76.5	22.876	0	323.31	53461000000	387	0.848684	0.94013	-0.03877	P46782	P46782	40S ribosomal protein S5;40S ribosomal protein S5, N-terminally processed	RPS5	40S ribosomal protein S5 OS
22.1521	21.9724	21.9599	22.028	22.3647	21.7969	4	4	4	13.9	13.9	13.9	38.914	0	25.64	40886000	14	0.851864	0.94013	0.0350812	P48729;Q8N752	P48729;Q8N752	Casein kinase I isoform alpha;Casein kinase I isoform alpha-like	CSNK1A1;CSNK1A1L	Casein kinase I isoform alpha OS;Casein kinase I isoform alpha-like OS
22.2443	22.1229	20.5963	22.0933	22.1321	21.1269	5	5	5	15.5	15.5	15.5	48.607	0	33.219	33355000	19	0.845572	0.94013	0.129616	P56270	P56270	Myc-associated zinc finger protein	MAZ	Myc-associated zinc finger protein OS
23.9896	24.3418	23.0921	23.5031	24.0205	23.6509	6	6	6	40.7	40.7	40.7	19.463	0	52.896	133400000	27	0.846725	0.94013	-0.0830034	P62633	P62633	Cellular nucleic acid-binding protein	CNBP	Cellular nucleic acid-binding protein OS
23.4439	23.9906	24.5668	24.3592	22.8313	24.4165	2	2	2	13.4	13.4	13.4	22.171	0	20.851	118910000	16	0.840488	0.94013	-0.131413	Q9H0U4;Q92928;P62820;P61026;P51153;Q92930;P61006;P59190	Q9H0U4;Q92928;P62820;P61026;P51153;Q92930;P61006;P59190	Ras-related protein Rab-1B;Putative Ras-related protein Rab-1C;Ras-related protein Rab-1A;Ras-related protein Rab-10;Ras-related protein Rab-13;Ras-related protein Rab-8B;Ras-related protein Rab-8A;Ras-related protein Rab-15	RAB1B;RAB1C;RAB1A;RAB10;RAB13;RAB8B;RAB8A;RAB15	Ras-related protein Rab-1B OS;Putative Ras-related protein Rab-1C OS;Ras-related protein Rab-1A OS;Ras-related protein Rab-10 OS;Ras-related protein Rab-13 OS;Ras-related protein Rab-8B OS;Ras-related protein Rab-8A OS;Ras-related protein Rab-15 OS
20.441	19.7107	18.9198	20.974	18.0288	20.7029	1	1	1	4.7	4.7	4.7	44.279	0	7.141	16636000	9	0.848477	0.94013	0.211391	Q03113	Q03113	Guanine nucleotide-binding protein subunit alpha-12	GNA12	Guanine nucleotide-binding protein subunit alpha-12 OS
21.3158	20.2791	20.6654	20.9418	20.5191	20.5935	4	4	4	3.7	3.7	3.7	140.96	0	28.119	13545000	13	0.845185	0.94013	-0.0685972	Q08211	Q08211	ATP-dependent RNA helicase A	DHX9	ATP-dependent RNA helicase A OS
24.3963	23.768	23.511	23.5966	24.7115	23.6373	8	8	8	22.5	22.5	22.5	76.644	0	101.2	178020000	23	0.851108	0.94013	0.0900561	Q9NYZ3	Q9NYZ3	G2 and S phase-expressed protein 1	GTSE1	G2 and S phase-expressed protein 1 OS
25.2254	24.7095	26.2102	25.2717	25.6035	25.0206	21	21	12	30.4	30.4	18.8	103.06	0	178.52	309530000	88	0.868667	0.951793	-0.0830911	P12814;P35609;Q08043	P12814	Alpha-actinin-1	ACTN1	Alpha-actinin-1 OS
18.4664	20.2188	21.9746	21.2497	18.1712	22.0795	4	4	4	18.4	18.4	18.4	30.772	0	31.028	27471000	8	0.866325	0.951793	0.280214	P21796	P21796	Voltage-dependent anion-selective channel protein 1	VDAC1	Voltage-dependent anion-selective channel protein 1 OS
20.2368	19.8767	19.8868	20.1186	19.0747	21.1271	2	2	2	21.1	21.1	21.1	12.349	0	12.588	9682700	8	0.868396	0.951793	0.106709	Q9GZT3	Q9GZT3	SRA stem-loop-interacting RNA-binding protein, mitochondrial	SLIRP	SRA stem-loop-interacting RNA-binding protein, mitochondrial OS
22.7418	18.8943	23.4242	23.162	18.2525	24.8858	3	3	3	22.2	22.2	22.2	19.794	0	29.283	77405000	9	0.873525	0.952558	0.413347	P19105;O14950;P24844	P19105;O14950;P24844	Myosin regulatory light chain 12A;Myosin regulatory light chain 12B;Myosin regulatory light polypeptide 9	MYL12A;MYL12B;MYL9	Myosin regulatory light chain 12A OS;Myosin regulatory light chain 12B OS;Myosin regulatory light polypeptide 9 OS
24.9587	24.923	24.74	24.5543	24.9462	25.2278	3	3	3	16.9	16.9	16.9	18.565	0	68.213	262210000	34	0.871851	0.952558	0.0355358	P46778	P46778	60S ribosomal protein L21	RPL21	60S ribosomal protein L21 OS
26.7759	26.9952	26.9447	26.8765	27.302	26.6378	42	39	38	22.1	20.9	20.5	291.02	0	323.31	1099500000	188	0.878188	0.954025	0.0335191	Q14315	Q14315	Filamin-C	FLNC	Filamin-C OS
21.2562	21.2659	18.1222	21.5471	21.8152	18.06	1	1	1	8.1	8.1	8.1	23.338	0	8.4373	25266000	8	0.879036	0.954025	0.259349	Q9BRJ7	Q9BRJ7	Protein syndesmos	NUDT16L1	Tudor-interacting repair regulator protein OS
20.9726	21.6359	21.4053	21.0564	21.992	21.1284	5	5	5	7.9	7.9	7.9	77.063	0	35.808	19964000	11	0.886751	0.955273	0.0543124	P02787	P02787	Serotransferrin	TF	Serotransferrin OS
26.1077	26.9311	27.0756	27.0857	26.2687	26.9395	7	7	7	63.4	63.4	63.4	22.782	0	84.658	848430000	42	0.886282	0.955273	0.0598189	P04792	P04792	Heat shock protein beta-1	HSPB1	Heat shock protein beta-1 OS
21.6329	19.437	21.5456	22.0857	17.9461	21.905	2	2	2	5.9	5.9	5.9	54.169	0	11.449	18462000	3	0.889568	0.955273	-0.226256	P19474	P19474	E3 ubiquitin-protein ligase TRIM21	TRIM21	E3 ubiquitin-protein ligase TRIM21 OS
22.8076	22.7136	23.6809	23.6108	22.278	23.091	5	5	5	19.4	19.4	19.4	48.141	0	33.84	68055000	18	0.888267	0.955273	-0.0741215	P27797	P27797	Calreticulin	CALR	Calreticulin OS
23.2795	22.9945	23.4385	23.4315	22.9708	23.2315	4	4	4	36	36	36	15.798	0	25.943	86377000	24	0.894693	0.955273	-0.0262483	P61353	P61353	60S ribosomal protein L27	RPL27	60S ribosomal protein L27 OS
23.3389	18.9653	19.255	23.5436	18.5744	18.5077	3	3	3	13.9	13.9	13.9	37.974	0	21.344	70630000	7	0.893641	0.955273	-0.311188	Q86UT8	Q86UT8	Coiled-coil domain-containing protein 84	CCDC84	Coiled-coil domain-containing protein 84 OS
22.3827	22.8681	22.3536	21.8075	23.8512	21.637	7	7	7	16.6	16.6	16.6	66.205	0	42.731	85745000	15	0.894786	0.955273	-0.102926	Q9UGN5	Q9UGN5	Poly [ADP-ribose] polymerase 2	PARP2	Poly [ADP-ribose] polymerase 2 OS
22.4265	21.8129	22.2574	22.3015	21.7237	22.361	2	2	2	20.8	20.8	20.8	14.199	0	13.343	39600000	14	0.899221	0.957775	-0.0368862	Q9UI30	Q9UI30	Multifunctional methyltransferase subunit TRM112-like protein	TRMT112	Multifunctional methyltransferase subunit TRM112-like protein OS
21.6314	22.2293	22.1015	21.7845	21.8695	22.2238	2	2	2	7.8	7.8	7.8	25.674	0	11.819	29565000	13	0.907012	0.9616	-0.0281277	P46439;P09488;P28161;P21266	P46439;P09488;P28161;P21266	Glutathione S-transferase Mu 5;Glutathione S-transferase Mu 1;Glutathione S-transferase Mu 2;Glutathione S-transferase Mu 3	GSTM5;GSTM1;GSTM2;GSTM3	Glutathione S-transferase Mu 5 OS;Glutathione S-transferase Mu 1 OS;Glutathione S-transferase Mu 2 OS;Glutathione S-transferase Mu 3 OS
24.9334	24.7798	24.1141	24.5462	24.831	24.3418	7	7	7	25.1	25.1	25.1	54.722	0	51.875	214450000	30	0.906553	0.9616	-0.0360864	Q12834	Q12834	Cell division cycle protein 20 homolog	CDC20	Cell division cycle protein 20 homolog OS
23.4535	22.8362	22.4609	22.5462	23.0502	23.2825	7	7	7	42.6	42.6	42.6	27.679	0	59.324	58805000	28	0.911643	0.964279	0.042757	P31944	P31944	Caspase-14;Caspase-14 subunit p17, mature form;Caspase-14 subunit p10, mature form;Caspase-14 subunit p20, intermediate form;Caspase-14 subunit p8, intermediate form	CASP14	Caspase-14 OS
23.9743	23.2587	24.3528	24.4185	23.1068	24.2349	6	6	6	16.1	16.1	16.1	37.429	0	39.373	112610000	27	0.916457	0.967137	0.0581449	P22626	P22626	Heterogeneous nuclear ribonucleoproteins A2/B1	HNRNPA2B1	Heterogeneous nuclear ribonucleoproteins A2/B1 OS
21.0443	20.7814	18.6015	20.9545	21.0475	18.704	5	1	1	15.4	3.6	3.6	47.315	0.0027663	6.4618	17809000	6	0.936115	0.974179	0.0929159	P49674	P49674	Casein kinase I isoform epsilon	CSNK1E	Casein kinase I isoform epsilon OS
23.3152	24.3313	24.622	24.4335	23.4763	24.2175	8	8	8	39.4	39.4	39.4	34.273	0	67.635	130010000	22	0.928237	0.974179	-0.0470568	P05388;Q8NHW5	P05388;Q8NHW5	60S acidic ribosomal protein P0;60S acidic ribosomal protein P0-like	RPLP0;RPLP0P6	60S acidic ribosomal protein P0 OS;60S acidic ribosomal protein P0-like OS
22.5109	22.499	22.8753	23.0673	21.8743	22.84	6	6	6	20.4	20.4	20.4	38.746	0	44.021	52509000	14	0.933047	0.974179	-0.0345167	P09651;Q32P51	P09651;Q32P51	Heterogeneous nuclear ribonucleoprotein A1;Heterogeneous nuclear ribonucleoprotein A1, N-terminally processed;Heterogeneous nuclear ribonucleoprotein A1-like 2	HNRNPA1;HNRNPA1L2	Heterogeneous nuclear ribonucleoprotein A1 OS;Heterogeneous nuclear ribonucleoprotein A1-like 2 OS
23.1128	23.1456	24.0144	23.5279	23.1933	23.6329	4	4	2	32.2	32.2	9.4	20.511	0	27.583	95877000	12	0.937329	0.974179	0.0270805	P18085	P18085	ADP-ribosylation factor 4	ARF4	ADP-ribosylation factor 4 OS
23.3301	22.9969	23.9562	23.6655	23.2512	23.2919	4	4	2	14.5	14.5	8.5	49.229	0	24.616	77862000	16	0.940146	0.974179	-0.0248165	P31943;P55795	P31943	Heterogeneous nuclear ribonucleoprotein H;Heterogeneous nuclear ribonucleoprotein H, N-terminally processed	HNRNPH1	Heterogeneous nuclear ribonucleoprotein H OS
30.1901	30.023	29.7217	29.6845	30.364	29.9457	23	23	23	65.8	65.8	65.8	29.597	0	323.31	9896200000	250	0.938338	0.974179	0.0198193	P62701;Q8TD47;P22090	P62701	40S ribosomal protein S4, X isoform	RPS4X	40S ribosomal protein S4, X isoform OS
29.2334	29.2796	28.4678	28.75	29.1554	28.9903	20	20	20	61.6	61.6	61.6	32.193	0	321.25	4505700000	241	0.926387	0.974179	-0.0283597	Q14192	Q14192	Four and a half LIM domains protein 2	FHL2	Four and a half LIM domains protein 2 OS
26.8448	27.1133	25.8263	27.2873	25.8029	26.8539	15	15	15	40.1	40.1	40.1	64.135	0	114.44	762500000	72	0.93244	0.974179	0.0532182	Q5T749	Q5T749	Keratinocyte proline-rich protein	KPRP	Keratinocyte proline-rich protein OS
23.731	18.8961	24.279	24.7475	18.5915	24.1319	5	5	5	37.2	37.2	37.2	22.391	0	239.17	113530000	23	0.945736	0.977759	0.188277	P37802	P37802	Transgelin-2	TAGLN2	Transgelin-2 OS
26.7371	26.9853	26.9606	26.7858	27.0776	26.8423	6	6	6	30.1	30.1	30.1	14.551	0	109.65	1101300000	50	0.952572	0.978202	0.00754484	P42766	P42766	60S ribosomal protein L35	RPL35	60S ribosomal protein L35 OS
27.8474	27.4977	27.3041	27.248	27.8681	27.4872	10	10	10	55.2	55.2	55.2	15.807	0	68.761	1980200000	70	0.952302	0.978202	-0.0153147	P62266	P62266	40S ribosomal protein S23	RPS23	40S ribosomal protein S23 OS
20.3961	19.5056	19.0615	20.3009	18.059	20.4337	3	3	3	8.5	8.5	8.5	60.54	0	17.764	4221100	3	0.950973	0.978202	-0.0565669	Q6UWP8	Q6UWP8	Suprabasin	SBSN	Suprabasin OS
18.6564	19.7907	20.7539	19.9237	19.6405	19.7365	3	3	3	8.1	8.1	8.1	47.366	0	17.993	5355300	4	0.959313	0.982921	0.0332127	P43686	P43686	26S protease regulatory subunit 6B	PSMC4	26S proteasome regulatory subunit 6B OS
27.0553	27.4334	28.0406	27.0361	28.1157	27.3179	12	12	12	37.9	37.9	37.9	49.328	0	105.46	1608000000	78	0.965567	0.98712	-0.0198568	P0DOX5;P01857;P01860;P01859;P01861	P0DOX5;P01857;P01860	Ig gamma-1 chain C region;Ig gamma-3 chain C region	IGHG1;IGHG3	Immunoglobulin gamma-1 heavy chain OS;Immunoglobulin heavy constant gamma 1 OS;Immunoglobulin heavy constant gamma 3 OS
25.825	25.8956	25.5751	25.5179	26.0534	25.7456	2	2	2	22	22	22	14.234	0	24.498	529190000	11	0.971066	0.988717	0.00706673	E9PRG8	E9PRG8	Uncharacterized protein C11orf98	C11orf98	Uncharacterized protein C11orf98 OS
22.0069	21.8174	21.2041	21.7146	21.8273	21.5161	3	3	3	5.1	5.1	5.1	72.691	0	38.503	29373000	30	0.971447	0.988717	0.00985463	P31040	P31040	Succinate dehydrogenase [ubiquinone] flavoprotein subunit, mitochondrial	SDHA	Succinate dehydrogenase [ubiquinone] flavoprotein subunit, mitochondrial OS
25.9294	25.7433	24.7388	25.2993	25.5979	25.4978	16	16	16	26.9	26.9	26.9	71.606	0	149.79	426470000	77	0.989203	0.991368	-0.00547155	O43663	O43663	Protein regulator of cytokinesis 1	PRC1	Protein regulator of cytokinesis 1 OS
22.0892	19.3626	22.0853	22.1519	22.0908	19.2037	4	4	4	14.1	14.1	14.1	34.095	0	25.746	31270000	7	0.982952	0.991368	-0.0302537	P06493	P06493	Cyclin-dependent kinase 1	CDK1	Cyclin-dependent kinase 1 OS
22.6087	18.9905	23.1977	23.2924	19.0231	22.5744	4	4	4	13.7	13.7	13.7	57.221	0	28.679	31240000	10	0.987518	0.991368	0.0310103	P26599	P26599	Polypyrimidine tract-binding protein 1	PTBP1	Polypyrimidine tract-binding protein 1 OS
18.6876	22.9727	23.7388	23.0793	19.7064	22.7308	2	2	2	23.5	23.5	23.5	23.207	0	25.008	37077000	11	0.984578	0.991368	0.0391102	P52565	P52565	Rho GDP-dissociation inhibitor 1	ARHGDIA	Rho GDP-dissociation inhibitor 1 OS
21.9421	22.3001	23.7154	23.9094	21.3724	22.5989	6	6	6	10	10	10	89.321	0	51.408	65923000	23	0.978883	0.991368	-0.0256513	P55072	P55072	Transitional endoplasmic reticulum ATPase	VCP	Transitional endoplasmic reticulum ATPase OS
31.1062	30.9367	30.477	30.5317	31.2069	30.7656	19	19	19	78.1	78.1	78.1	16.445	0	175.04	17338000000	197	0.985665	0.991368	-0.00521787	P62249	P62249	40S ribosomal protein S16	RPS16	40S ribosomal protein S16 OS
21.0366	19.4235	20.6826	20.0475	20.7832	20.3607	1	1	1	9.8	9.8	9.8	14.606	0	7.0855	15311000	15	0.977254	0.991368	0.0161947	Q6P5R6	Q6P5R6	60S ribosomal protein L22-like 1	RPL22L1	60S ribosomal protein L22-like 1 OS
23.2433	23.3268	22.4763	23.1192	23.3765	22.546	5	5	5	7.5	7.5	7.5	133.07	0	40.067	72911000	41	0.996839	0.996839	-0.00153987	O94761	O94761	ATP-dependent DNA helicase Q4	RECQL4	ATP-dependent DNA helicase Q4 OS
19.277	18.2084	18.5553	19.7829	18.2401	19.6098	3	3	2	15.2	15.2	11.9	36.413	0	18.836	23702000	4	NA	NA	0	Q15417	Q15417	Calponin-3	CNN3	Calponin-3 OS
