# Supplementary material for: BRAT1 links Integrator and defective RNA processing with neurodegeneration
Source: Nat Commun. 2022 Aug 26;13:5026. doi: 10.1038/s41467-022-32763-6 (PMC9418311; doi:10.1038/s41467-022-32763-6)
Supplement: Supplementary file 5 — Supplementary Data File 2 [file 41467_2022_32763_MOESM5_ESM.xlsx]

## Sheet: DEGs
	baseMean	log2FoldChange	lfcSE	pvalue	padj	EnsemblGeneID	Name	Biotype	Description
ENSG00000160182	28.99	6.776	1.86	9.005e-07	0.0001022	ENSG00000160182	TFF1	protein_coding	trefoil factor 1
ENSG00000182492	70.92	6.001	1.095	3.451e-09	8.916e-07	ENSG00000182492	BGN	protein_coding	biglycan
ENSG00000277157	367.4	5.299	0.4415	6.272e-34	5.185e-30	ENSG00000277157	HIST1H4D	protein_coding	histone cluster 1 H4 family member d
ENSG00000167981	40.98	4.799	1.115	1.762e-07	2.533e-05	ENSG00000167981	ZNF597	protein_coding	zinc finger protein 597
ENSG00000123610	18.99	4.76	2.909	2.671e-05	0.001719	ENSG00000123610	TNFAIP6	protein_coding	TNF alpha induced protein 6
ENSG00000164283	180.2	4.601	0.5373	1.145e-18	1.578e-15	ENSG00000164283	ESM1	protein_coding	endothelial cell specific molecule 1
ENSG00000143851	87.39	4.464	0.7027	9.1e-12	3.858e-09	ENSG00000143851	PTPN7	protein_coding	protein tyrosine phosphatase non-receptor type 7
ENSG00000283632	163.6	4.297	0.5245	1.52e-17	1.795e-14	ENSG00000283632	EXOC3L2	protein_coding	exocyst complex component 3 like 2
ENSG00000212724	792	4.154	0.3268	4.247e-38	7.023e-34	ENSG00000212724	KRTAP2-3	protein_coding	keratin associated protein 2-3
ENSG00000166670	51.46	4.092	0.8754	2.318e-08	4.307e-06	ENSG00000166670	MMP10	protein_coding	matrix metallopeptidase 10
ENSG00000075213	130	3.829	0.5134	1.235e-15	1.201e-12	ENSG00000075213	SEMA3A	protein_coding	semaphorin 3A
ENSG00000162490	169.5	3.762	0.5312	1.48e-14	1.064e-11	ENSG00000162490	DRAXIN	protein_coding	dorsal inhibitory axon guidance protein
ENSG00000164171	460.2	3.533	0.4376	3.756e-18	4.777e-15	ENSG00000164171	ITGA2	protein_coding	integrin subunit alpha 2
ENSG00000148926	223	3.527	0.4641	1.554e-16	1.713e-13	ENSG00000148926	ADM	protein_coding	adrenomedullin
ENSG00000142765	157.6	3.358	0.5416	1.71e-12	8.314e-10	ENSG00000142765	SYTL1	protein_coding	synaptotagmin like 1
ENSG00000162591	36.87	3.353	1.227	4.044e-06	0.0003501	ENSG00000162591	MEGF6	protein_coding	multiple EGF like domains 6
ENSG00000171346	113.4	3.304	0.6368	5.575e-10	1.739e-07	ENSG00000171346	KRT15	protein_coding	keratin 15
ENSG00000157873	48.64	3.286	1.216	4.263e-06	0.0003625	ENSG00000157873	TNFRSF14	protein_coding	TNF receptor superfamily member 14
ENSG00000143217	237	3.247	0.5212	1.127e-12	5.822e-10	ENSG00000143217	NECTIN4	protein_coding	nectin cell adhesion molecule 4
ENSG00000164161	188.1	3.22	0.438	4.145e-16	4.284e-13	ENSG00000164161	HHIP	protein_coding	hedgehog interacting protein
ENSG00000127920	218.1	3.176	0.4542	5.452e-15	5.008e-12	ENSG00000127920	GNG11	protein_coding	G protein subunit gamma 11
ENSG00000184471	33.36	3.069	1.637	2.598e-05	0.001691	ENSG00000184471	C1QTNF8	protein_coding	C1q and TNF related 8
ENSG00000198400	51.49	3.065	0.9734	1.32e-06	0.0001381	ENSG00000198400	NTRK1	protein_coding	neurotrophic receptor tyrosine kinase 1
ENSG00000198797	13.99	3.06	2.984	0.0001205	0.005859	ENSG00000198797	BRINP2	protein_coding	BMP/retinoic acid inducible neural specific 2
ENSG00000187800	297	2.996	0.4491	4.274e-14	2.617e-11	ENSG00000187800	PEAR1	protein_coding	platelet endothelial aggregation receptor 1
ENSG00000111348	85.5	2.956	0.7322	7.549e-08	1.166e-05	ENSG00000111348	ARHGDIB	protein_coding	Rho GDP dissociation inhibitor beta
ENSG00000181626	14.01	2.914	2.969	0.0001371	0.006457	ENSG00000181626	ANKRD62	protein_coding	ankyrin repeat domain 62
ENSG00000111801	24.46	2.905	2.061	7.09e-05	0.003782	ENSG00000111801	BTN3A3	protein_coding	butyrophilin subfamily 3 member A3
ENSG00000283740	13.99	2.855	2.958	0.0001443	0.006719	ENSG00000283740	TAF11L11	protein_coding	TATA-box binding protein associated factor 11 like 11
ENSG00000162009	14.08	2.851	2.963	0.0001449	0.006719	ENSG00000162009	SSTR5	protein_coding	somatostatin receptor 5
ENSG00000250120	30.95	2.591	1.571	4.606e-05	0.002682	ENSG00000250120	PCDHA10	protein_coding	protocadherin alpha 10
ENSG00000115461	5411	2.559	0.2508	4.778e-27	1.58e-23	ENSG00000115461	IGFBP5	protein_coding	insulin like growth factor binding protein 5
ENSG00000184163	53.46	2.398	1.046	1.155e-05	0.0008243	ENSG00000184163	C1QTNF12	protein_coding	C1q and TNF related 12
ENSG00000138675	350.2	2.38	0.3374	8.759e-15	7.622e-12	ENSG00000138675	FGF5	protein_coding	fibroblast growth factor 5
ENSG00000160439	127.1	2.372	0.7188	9.048e-07	0.0001022	ENSG00000160439	RDH13	protein_coding	retinol dehydrogenase 13
ENSG00000256463	27.64	2.369	1.661	8.088e-05	0.004214	ENSG00000256463	SALL3	protein_coding	spalt like transcription factor 3
ENSG00000121895	21.6	2.367	2.275	0.0001799	0.008038	ENSG00000121895	TMEM156	protein_coding	transmembrane protein 156
ENSG00000110031	199.5	2.356	0.4938	4.965e-09	1.173e-06	ENSG00000110031	LPXN	protein_coding	leupaxin
ENSG00000104660	1961	2.347	0.2263	2.206e-27	9.118e-24	ENSG00000104660	LEPROTL1	protein_coding	leptin receptor overlapping transcript like 1
ENSG00000198121	56.56	2.343	1.084	1.604e-05	0.001105	ENSG00000198121	LPAR1	protein_coding	lysophosphatidic acid receptor 1
ENSG00000106436	12.6	2.326	2.797	0.0002341	0.009629	ENSG00000106436	MYL10	protein_coding	myosin light chain 10
ENSG00000269466	22.24	2.308	2.621	0.0002334	0.009625	ENSG00000269466	H3.Y	protein_coding	histone cluster 2, H3c pseudogene
ENSG00000110900	141.5	2.29	0.476	4.514e-09	1.131e-06	ENSG00000110900	TSPAN11	protein_coding	tetraspanin 11
ENSG00000136099	25.08	2.243	1.748	0.0001165	0.005714	ENSG00000136099	PCDH8	protein_coding	protocadherin 8
ENSG00000167755	239.7	2.18	0.4077	4.299e-10	1.422e-07	ENSG00000167755	KLK6	protein_coding	kallikrein related peptidase 6
ENSG00000265972	189.6	2.153	0.4986	3.717e-08	6.336e-06	ENSG00000265972	TXNIP	protein_coding	thioredoxin interacting protein
ENSG00000132199	274	2.148	0.451	6.402e-09	1.411e-06	ENSG00000132199	ENOSF1	protein_coding	enolase superfamily member 1
ENSG00000108691	138.6	2.136	0.6474	1.029e-06	0.0001138	ENSG00000108691	CCL2	protein_coding	C-C motif chemokine ligand 2
ENSG00000113430	126.9	2.131	0.6223	7.199e-07	8.625e-05	ENSG00000113430	IRX4	protein_coding	iroquois homeobox 4
ENSG00000163235	215.3	2.087	0.3921	5.2e-10	1.653e-07	ENSG00000163235	TGFA	protein_coding	transforming growth factor alpha
ENSG00000214654	80.07	2.078	0.6905	2.363e-06	0.0002195	ENSG00000214654	B3GNT10	protein_coding	UDP-GlcNAc:betaGal beta-1,3-N-acetylglucosaminyltransferase 10 (putative)
ENSG00000151062	133.1	2.074	0.6004	6.777e-07	8.179e-05	ENSG00000151062	CACNA2D4	protein_coding	calcium voltage-gated channel auxiliary subunit alpha2delta 4
ENSG00000249156	19.8	2.06	2.179	0.0002551	0.01024	ENSG00000249156	TAF11L12	protein_coding	TATA-box binding protein associated factor 11 like 12
ENSG00000133872	3447	2.052	0.2307	9.956e-21	1.914e-17	ENSG00000133872	SARAF	protein_coding	store-operated calcium entry associated regulatory factor
ENSG00000163453	516.2	2.014	0.3607	1.452e-10	5.109e-08	ENSG00000163453	IGFBP7	protein_coding	insulin like growth factor binding protein 7
ENSG00000197956	3549	1.969	0.2212	1.042e-20	1.914e-17	ENSG00000197956	S100A6	protein_coding	S100 calcium binding protein A6
ENSG00000178685	566	1.954	0.3417	7.077e-11	2.544e-08	ENSG00000178685	PARP10	protein_coding	poly(ADP-ribose) polymerase family member 10
ENSG00000145431	103.5	1.938	0.7507	7.805e-06	0.000603	ENSG00000145431	PDGFC	protein_coding	platelet derived growth factor C
ENSG00000179954	95.9	1.932	0.7483	7.85e-06	0.0006037	ENSG00000179954	SSC5D	protein_coding	scavenger receptor cysteine rich family member with 5 domains
ENSG00000109321	200.3	1.92	0.5421	5.465e-07	6.794e-05	ENSG00000109321	AREG	protein_coding	amphiregulin
ENSG00000175294	231.6	1.897	0.4394	3.757e-08	6.338e-06	ENSG00000175294	CATSPER1	protein_coding	cation channel sperm associated 1
ENSG00000118523	6852	1.889	0.3306	6.788e-11	2.494e-08	ENSG00000118523	CCN2	protein_coding	cellular communication network factor 2
ENSG00000104299	876.8	1.879	0.2685	2.977e-14	1.969e-11	ENSG00000104299	INTS9	protein_coding	integrator complex subunit 9
ENSG00000186470	90.66	1.878	0.7047	6.643e-06	0.0005334	ENSG00000186470	BTN3A2	protein_coding	butyrophilin subfamily 3 member A2
ENSG00000165046	212	1.871	0.4065	1.193e-08	2.392e-06	ENSG00000165046	LETM2	protein_coding	leucine zipper and EF-hand containing transmembrane protein 2
ENSG00000148734	18.63	1.846	2.097	0.0003319	0.01217	ENSG00000148734	NPFFR1	protein_coding	neuropeptide FF receptor 1
ENSG00000169851	611.7	1.833	0.3118	2.548e-11	1.028e-08	ENSG00000169851	PCDH7	protein_coding	protocadherin 7
ENSG00000012232	5357	1.823	0.2176	8.492e-19	1.276e-15	ENSG00000012232	EXTL3	protein_coding	exostosin like glycosyltransferase 3
ENSG00000166833	821.3	1.813	0.258	2.169e-14	1.494e-11	ENSG00000166833	NAV2	protein_coding	neuron navigator 2
ENSG00000144908	164	1.805	0.6802	7.228e-06	0.0005664	ENSG00000144908	ALDH1L1	protein_coding	aldehyde dehydrogenase 1 family member L1
ENSG00000106366	7893	1.802	0.2078	6.723e-20	1.112e-16	ENSG00000106366	SERPINE1	protein_coding	serpin family E member 1
ENSG00000089250	217.5	1.788	0.4431	9.819e-08	1.489e-05	ENSG00000089250	NOS1	protein_coding	nitric oxide synthase 1
ENSG00000170006	92.87	1.778	0.7189	1.171e-05	0.0008311	ENSG00000170006	TMEM154	protein_coding	transmembrane protein 154
ENSG00000105246	95.37	1.742	0.6469	6.844e-06	0.0005443	ENSG00000105246	EBI3	protein_coding	Epstein-Barr virus induced 3
ENSG00000169499	479.7	1.735	0.3062	6.187e-11	2.325e-08	ENSG00000169499	PLEKHA2	protein_coding	pleckstrin homology domain containing A2
ENSG00000134531	1919	1.704	0.3326	8.616e-10	2.59e-07	ENSG00000134531	EMP1	protein_coding	epithelial membrane protein 1
ENSG00000134668	161.3	1.694	0.7894	2.827e-05	0.001779	ENSG00000134668	SPOCD1	protein_coding	SPOC domain containing 1
ENSG00000110427	1409	1.644	0.2511	2.555e-13	1.457e-10	ENSG00000110427	KIAA1549L	protein_coding	KIAA1549 like
ENSG00000136048	305.7	1.636	0.3566	8.263e-09	1.774e-06	ENSG00000136048	DRAM1	protein_coding	DNA damage regulated autophagy modulator 1
ENSG00000158055	34.56	1.63	1.234	0.0001724	0.007765	ENSG00000158055	GRHL3	protein_coding	grainyhead like transcription factor 3
ENSG00000164237	319.1	1.62	0.4175	1.446e-07	2.116e-05	ENSG00000164237	CMBL	protein_coding	carboxymethylenebutenolidase homolog
ENSG00000010704	18.23	1.605	2.279	0.0005115	0.01649	ENSG00000010704	HFE	protein_coding	homeostatic iron regulator
ENSG00000104368	1197	1.596	0.275	1.681e-11	6.947e-09	ENSG00000104368	PLAT	protein_coding	plasminogen activator, tissue type
ENSG00000159403	172.4	1.591	0.4653	7.568e-07	8.875e-05	ENSG00000159403	C1R	protein_coding	complement C1r
ENSG00000041880	322.7	1.59	0.356	1.258e-08	2.419e-06	ENSG00000041880	PARP3	protein_coding	poly(ADP-ribose) polymerase family member 3
ENSG00000198223	110.8	1.575	0.5909	8.307e-06	0.0006301	ENSG00000198223	CSF2RA	protein_coding	colony stimulating factor 2 receptor alpha subunit
ENSG00000205336	863.2	1.573	0.2646	6.688e-12	2.91e-09	ENSG00000205336	ADGRG1	protein_coding	adhesion G protein-coupled receptor G1
ENSG00000104671	325.4	1.556	0.4009	1.318e-07	1.945e-05	ENSG00000104671	DCTN6	protein_coding	dynactin subunit 6
ENSG00000120899	117.1	1.524	0.5824	9.961e-06	0.0007353	ENSG00000120899	PTK2B	protein_coding	protein tyrosine kinase 2 beta
ENSG00000168016	154.6	1.515	0.5156	3.757e-06	0.0003287	ENSG00000168016	TRANK1	protein_coding	tetratricopeptide repeat and ankyrin repeat containing 1
ENSG00000169994	546.4	1.513	0.3417	1.215e-08	2.392e-06	ENSG00000169994	MYO7B	protein_coding	myosin VIIB
ENSG00000163297	528.2	1.51	0.479	1.854e-06	0.0001782	ENSG00000163297	ANTXR2	protein_coding	ANTXR cell adhesion molecule 2
ENSG00000117152	43.92	1.504	1.082	0.000179	0.008022	ENSG00000117152	RGS4	protein_coding	regulator of G protein signaling 4
ENSG00000148180	1684	1.498	0.3061	1.324e-09	3.59e-07	ENSG00000148180	GSN	protein_coding	gelsolin
ENSG00000168077	4412	1.483	0.2872	3.192e-10	1.099e-07	ENSG00000168077	SCARA3	protein_coding	scavenger receptor class A member 3
ENSG00000177675	91.53	1.447	0.7189	5.406e-05	0.003093	ENSG00000177675	CD163L1	protein_coding	CD163 molecule like 1
ENSG00000069020	486.7	1.438	0.3897	2.458e-07	3.331e-05	ENSG00000069020	MAST4	protein_coding	microtubule associated serine/threonine kinase family member 4
ENSG00000070182	1616	1.435	0.2828	4.221e-10	1.422e-07	ENSG00000070182	SPTB	protein_coding	spectrin beta, erythrocytic
ENSG00000167487	42.69	1.428	1.225	0.0002992	0.01127	ENSG00000167487	KLHL26	protein_coding	kelch like family member 26
ENSG00000197892	678	1.402	0.3212	1.254e-08	2.419e-06	ENSG00000197892	KIF13B	protein_coding	kinesin family member 13B
ENSG00000108515	377.9	1.394	0.3856	3.202e-07	4.236e-05	ENSG00000108515	ENO3	protein_coding	enolase 3
ENSG00000095752	379.2	1.356	0.3989	7.491e-07	8.847e-05	ENSG00000095752	IL11	protein_coding	interleukin 11
ENSG00000134014	1484	1.321	0.2747	1.236e-09	3.465e-07	ENSG00000134014	ELP3	protein_coding	elongator acetyltransferase complex subunit 3
ENSG00000128564	4720	1.304	0.2743	1.586e-09	4.229e-07	ENSG00000128564	VGF	protein_coding	VGF nerve growth factor inducible
ENSG00000104228	1394	1.278	0.2765	3.043e-09	7.985e-07	ENSG00000104228	TRIM35	protein_coding	tripartite motif containing 35
ENSG00000163219	61.81	1.266	0.9316	0.0002895	0.011	ENSG00000163219	ARHGAP25	protein_coding	Rho GTPase activating protein 25
ENSG00000125726	287.8	1.256	0.4854	1.49e-05	0.00104	ENSG00000125726	CD70	protein_coding	CD70 molecule
ENSG00000169247	67.52	1.256	0.9173	0.0002911	0.01103	ENSG00000169247	SH3TC2	protein_coding	SH3 domain and tetratricopeptide repeats 2
ENSG00000115641	2451	1.231	0.2803	9.578e-09	1.955e-06	ENSG00000115641	FHL2	protein_coding	four and a half LIM domains 2
ENSG00000091409	1244	1.229	0.3753	1.344e-06	0.0001389	ENSG00000091409	ITGA6	protein_coding	integrin subunit alpha 6
ENSG00000275342	758.8	1.225	0.2915	2.399e-08	4.407e-06	ENSG00000275342	PRAG1	protein_coding	PEAK1 related, kinase-activating pseudokinase 1
ENSG00000179820	2608	1.223	0.2509	7.943e-10	2.432e-07	ENSG00000179820	MYADM	protein_coding	myeloid associated differentiation marker
ENSG00000122133	63.78	1.221	0.9107	0.0003297	0.01211	ENSG00000122133	PAEP	protein_coding	progestagen associated endometrial protein
ENSG00000147475	526.5	1.214	0.3632	1.048e-06	0.0001147	ENSG00000147475	ERLIN2	protein_coding	ER lipid raft associated 2
ENSG00000276180	5920	1.213	0.268	4.946e-09	1.173e-06	ENSG00000276180	HIST1H4I	protein_coding	histone cluster 1 H4 family member i
ENSG00000170801	141	1.208	0.5245	3.889e-05	0.002338	ENSG00000170801	HTRA3	protein_coding	HtrA serine peptidase 3
ENSG00000136531	18.33	1.195	1.631	0.0008246	0.02303	ENSG00000136531	SCN2A	protein_coding	sodium voltage-gated channel alpha subunit 2
ENSG00000189068	137.8	1.191	0.5545	6.249e-05	0.003456	ENSG00000189068	VSTM1	protein_coding	V-set and transmembrane domain containing 1
ENSG00000168918	97.13	1.189	0.7006	0.0001847	0.008144	ENSG00000168918	INPP5D	protein_coding	inositol polyphosphate-5-phosphatase D
ENSG00000186517	57.05	1.189	0.7891	0.0002676	0.01056	ENSG00000186517	ARHGAP30	protein_coding	Rho GTPase activating protein 30
ENSG00000148175	945.8	1.187	0.2953	5.949e-08	9.368e-06	ENSG00000148175	STOM	protein_coding	stomatin
ENSG00000118640	43.49	1.187	0.9277	0.000392	0.0137	ENSG00000118640	VAMP8	protein_coding	vesicle associated membrane protein 8
ENSG00000167552	1975	1.178	0.2448	1.168e-09	3.389e-07	ENSG00000167552	TUBA1A	protein_coding	tubulin alpha 1a
ENSG00000154783	346.3	1.172	0.3952	4.875e-06	0.0004092	ENSG00000154783	FGD5	protein_coding	FYVE, RhoGEF and PH domain containing 5
ENSG00000127528	635.2	1.167	0.309	1.869e-07	2.665e-05	ENSG00000127528	KLF2	protein_coding	Kruppel like factor 2
ENSG00000116962	2221	1.154	0.2612	9.457e-09	1.954e-06	ENSG00000116962	NID1	protein_coding	nidogen 1
ENSG00000101557	1658	1.145	0.2575	8.375e-09	1.775e-06	ENSG00000101557	USP14	protein_coding	ubiquitin specific peptidase 14
ENSG00000105877	84.33	1.143	0.6639	0.0001974	0.008521	ENSG00000105877	DNAH11	protein_coding	dynein axonemal heavy chain 11
ENSG00000120885	12760	1.127	0.2464	4.756e-09	1.156e-06	ENSG00000120885	CLU	protein_coding	clusterin
ENSG00000118515	444.1	1.126	0.338	1.364e-06	0.0001395	ENSG00000118515	SGK1	protein_coding	serum/glucocorticoid regulated kinase 1
ENSG00000197410	1004	1.121	0.3586	3.109e-06	0.000284	ENSG00000197410	DCHS2	protein_coding	dachsous cadherin-related 2
ENSG00000198732	173.7	1.111	0.5377	9.549e-05	0.004828	ENSG00000198732	SMOC1	protein_coding	SPARC related modular calcium binding 1
ENSG00000064300	94.38	1.104	0.8547	0.0004718	0.0156	ENSG00000064300	NGFR	protein_coding	nerve growth factor receptor
ENSG00000134013	3613	1.102	0.2425	6.005e-09	1.396e-06	ENSG00000134013	LOXL2	protein_coding	lysyl oxidase like 2
ENSG00000162407	203.9	1.102	0.4315	2.429e-05	0.001591	ENSG00000162407	PLPP3	protein_coding	phospholipid phosphatase 3
ENSG00000064115	1142	1.099	0.2755	8.946e-08	1.37e-05	ENSG00000064115	TM7SF3	protein_coding	transmembrane 7 superfamily member 3
ENSG00000101752	1021	1.098	0.2883	2.049e-07	2.896e-05	ENSG00000101752	MIB1	protein_coding	mindbomb E3 ubiquitin protein ligase 1
ENSG00000175354	1070	1.097	0.2922	2.588e-07	3.479e-05	ENSG00000175354	PTPN2	protein_coding	protein tyrosine phosphatase non-receptor type 2
ENSG00000181381	470.4	1.096	0.3799	8.169e-06	0.0006224	ENSG00000181381	DDX60L	protein_coding	DExD/H-box 60 like
ENSG00000101680	2893	1.089	0.2392	6.249e-09	1.396e-06	ENSG00000101680	LAMA1	protein_coding	laminin subunit alpha 1
ENSG00000178184	1349	1.084	0.3318	2.082e-06	0.0001978	ENSG00000178184	PARD6G	protein_coding	par-6 family cell polarity regulator gamma
ENSG00000160838	15.65	1.083	1.893	0.001112	0.02825	ENSG00000160838	LRRC71	protein_coding	leucine rich repeat containing 71
ENSG00000142661	58.24	1.081	0.9658	0.0006305	0.01926	ENSG00000142661	MYOM3	protein_coding	myomesin 3
ENSG00000100342	97.9	1.079	0.7751	0.0004339	0.0149	ENSG00000100342	APOL1	protein_coding	apolipoprotein L1
ENSG00000183779	1596	1.071	0.3033	7.646e-07	8.903e-05	ENSG00000183779	ZNF703	protein_coding	zinc finger protein 703
ENSG00000178401	176.8	1.067	0.6426	0.0002775	0.0108	ENSG00000178401	DNAJC22	protein_coding	DnaJ heat shock protein family (Hsp40) member C22
ENSG00000101608	3737	1.059	0.2753	2.079e-07	2.913e-05	ENSG00000101608	MYL12A	protein_coding	myosin light chain 12A
ENSG00000055163	1562	1.045	0.2536	6.568e-08	1.024e-05	ENSG00000055163	CYFIP2	protein_coding	cytoplasmic FMR1 interacting protein 2
ENSG00000169490	598.9	1.036	0.3153	2.404e-06	0.000222	ENSG00000169490	TM2D2	protein_coding	TM2 domain containing 2
ENSG00000147421	539.6	1.026	0.322	3.752e-06	0.0003287	ENSG00000147421	HMBOX1	protein_coding	homeobox containing 1
ENSG00000181333	22.62	1.021	1.238	0.001003	0.02635	ENSG00000181333	HEPHL1	protein_coding	hephaestin like 1
ENSG00000167088	3130	1.019	0.2338	2.516e-08	4.522e-06	ENSG00000167088	SNRPD1	protein_coding	small nuclear ribonucleoprotein D1 polypeptide
ENSG00000168615	3229	1.016	0.2822	7.771e-07	8.985e-05	ENSG00000168615	ADAM9	protein_coding	ADAM metallopeptidase domain 9
ENSG00000135919	2039	1.014	0.2821	8.023e-07	9.211e-05	ENSG00000135919	SERPINE2	protein_coding	serpin family E member 2
ENSG00000103647	654.2	1.009	0.3626	1.691e-05	0.00116	ENSG00000103647	CORO2B	protein_coding	coronin 2B
ENSG00000261150	393.5	1.003	0.3289	6.941e-06	0.0005465	ENSG00000261150	EPPK1	protein_coding	epiplakin 1
ENSG00000119326	1754	-1.003	0.28	9.088e-07	0.0001022	ENSG00000119326	CTNNAL1	protein_coding	catenin alpha like 1
ENSG00000198087	1096	-1.011	0.3035	2.346e-06	0.0002192	ENSG00000198087	CD2AP	protein_coding	CD2 associated protein
ENSG00000138182	416.1	-1.012	0.3414	9.042e-06	0.0006795	ENSG00000138182	KIF20B	protein_coding	kinesin family member 20B
ENSG00000181444	317.9	-1.012	0.4647	9.979e-05	0.004959	ENSG00000181444	ZNF467	protein_coding	zinc finger protein 467
ENSG00000135097	315.1	-1.023	0.3729	1.789e-05	0.001217	ENSG00000135097	MSI1	protein_coding	musashi RNA binding protein 1
ENSG00000156802	2481	-1.025	0.2651	2.358e-07	3.235e-05	ENSG00000156802	ATAD2	protein_coding	ATPase family AAA domain containing 2
ENSG00000182670	486	-1.031	0.3245	3.78e-06	0.0003289	ENSG00000182670	TTC3	protein_coding	tetratricopeptide repeat domain 3
ENSG00000138095	2129	-1.032	0.247	5.492e-08	8.816e-06	ENSG00000138095	LRPPRC	protein_coding	leucine rich pentatricopeptide repeat containing
ENSG00000096060	716.9	-1.054	0.2856	4.179e-07	5.296e-05	ENSG00000096060	FKBP5	protein_coding	FKBP prolyl isomerase 5
ENSG00000166105	60.41	-1.054	0.8319	0.0005612	0.01764	ENSG00000166105	GLB1L3	protein_coding	galactosidase beta 1 like 3
ENSG00000122068	861.3	-1.056	0.3123	1.509e-06	0.0001512	ENSG00000122068	FYTTD1	protein_coding	forty-two-three domain containing 1
ENSG00000143858	98.75	-1.059	0.6711	0.0003352	0.01226	ENSG00000143858	SYT2	protein_coding	synaptotagmin 2
ENSG00000114331	436.1	-1.063	0.3846	1.416e-05	0.0009923	ENSG00000114331	ACAP2	protein_coding	ArfGAP with coiled-coil, ankyrin repeat and PH domains 2
ENSG00000065060	1278	-1.089	0.2772	1.253e-07	1.867e-05	ENSG00000065060	UHRF1BP1	protein_coding	UHRF1 binding protein 1
ENSG00000092051	712.7	-1.102	0.3513	3.163e-06	0.0002871	ENSG00000092051	JPH4	protein_coding	junctophilin 4
ENSG00000119946	31.52	-1.109	1.128	0.0006937	0.02052	ENSG00000119946	CNNM1	protein_coding	cyclin and CBS domain divalent metal cation transport mediator 1
ENSG00000127824	1468	-1.112	0.3333	1.405e-06	0.0001416	ENSG00000127824	TUBA4A	protein_coding	tubulin alpha 4a
ENSG00000065325	170.7	-1.133	0.4752	3.716e-05	0.002242	ENSG00000065325	GLP2R	protein_coding	glucagon like peptide 2 receptor
ENSG00000138160	1096	-1.143	0.2724	2.929e-08	5.151e-06	ENSG00000138160	KIF11	protein_coding	kinesin family member 11
ENSG00000198722	590.1	-1.153	0.3142	3.104e-07	4.139e-05	ENSG00000198722	UNC13B	protein_coding	unc-13 homolog B
ENSG00000138180	974	-1.174	0.2836	3.459e-08	5.957e-06	ENSG00000138180	CEP55	protein_coding	centrosomal protein 55
ENSG00000072274	3341	-1.179	0.2735	1.529e-08	2.906e-06	ENSG00000072274	TFRC	protein_coding	transferrin receptor
ENSG00000107771	697.3	-1.193	0.295	5.233e-08	8.482e-06	ENSG00000107771	CCSER2	protein_coding	coiled-coil serine rich protein 2
ENSG00000106003	1386	-1.2	0.3406	5.174e-07	6.481e-05	ENSG00000106003	LFNG	protein_coding	LFNG O-fucosylpeptide 3-beta-N-acetylglucosaminyltransferase
ENSG00000147804	74.82	-1.204	2.018	0.0009056	0.02444	ENSG00000147804	SLC39A4	protein_coding	solute carrier family 39 member 4
ENSG00000106009	1428	-1.258	0.2835	7.523e-09	1.637e-06	ENSG00000106009	BRAT1	protein_coding	BRCA1 associated ATM activator 1
ENSG00000260428	71.05	-1.268	0.8546	0.0002331	0.009625	ENSG00000260428	SCX	protein_coding	scleraxis bHLH transcription factor
ENSG00000123388	183.8	-1.269	0.613	6.47e-05	0.003547	ENSG00000123388	HOXC11	protein_coding	homeobox C11
ENSG00000141968	49.62	-1.291	0.9573	0.0002796	0.0108	ENSG00000141968	VAV1	protein_coding	vav guanine nucleotide exchange factor 1
ENSG00000124813	516.4	-1.295	0.3646	4.134e-07	5.296e-05	ENSG00000124813	RUNX2	protein_coding	RUNX family transcription factor 2
ENSG00000180628	346.9	-1.307	0.3948	1.073e-06	0.0001152	ENSG00000180628	PCGF5	protein_coding	polycomb group ring finger 5
ENSG00000132749	39.87	-1.31	1.084	0.0003384	0.01235	ENSG00000132749	TESMIN	protein_coding	testis expressed metallothionein like protein
ENSG00000173145	539.8	-1.338	0.3461	1.094e-07	1.644e-05	ENSG00000173145	NOC3L	protein_coding	NOC3 like DNA replication regulator
ENSG00000179399	29.42	-1.34	1.229	0.0003875	0.01369	ENSG00000179399	GPC5	protein_coding	glypican 5
ENSG00000119927	164.5	-1.345	0.6299	4.744e-05	0.002752	ENSG00000119927	GPAM	protein_coding	glycerol-3-phosphate acyltransferase, mitochondrial
ENSG00000130294	1002	-1.396	0.2891	1.309e-09	3.59e-07	ENSG00000130294	KIF1A	protein_coding	kinesin family member 1A
ENSG00000198336	21.08	-1.396	1.788	0.0005938	0.01842	ENSG00000198336	MYL4	protein_coding	myosin light chain 4
ENSG00000104267	90.82	-1.424	0.71	5.725e-05	0.003219	ENSG00000104267	CA2	protein_coding	carbonic anhydrase 2
ENSG00000105639	130.2	-1.426	0.6248	2.829e-05	0.001779	ENSG00000105639	JAK3	protein_coding	Janus kinase 3
ENSG00000138193	635.4	-1.449	0.3296	1.214e-08	2.392e-06	ENSG00000138193	PLCE1	protein_coding	phospholipase C epsilon 1
ENSG00000099204	2177	-1.476	0.2633	2.857e-11	1.098e-08	ENSG00000099204	ABLIM1	protein_coding	actin binding LIM protein 1
ENSG00000108448	332	-1.487	0.5022	3.534e-06	0.0003159	ENSG00000108448	TRIM16L	protein_coding	tripartite motif containing 16 like
ENSG00000189064	16.84	-1.49	2.213	0.0005956	0.01844	ENSG00000189064	GAGE2A	protein_coding	G antigen 2A
ENSG00000185811	22.49	-1.547	1.63	0.0003794	0.01346	ENSG00000185811	IKZF1	protein_coding	IKAROS family zinc finger 1
ENSG00000148600	172.4	-1.577	0.4963	1.712e-06	0.0001665	ENSG00000148600	CDHR1	protein_coding	cadherin related family member 1
ENSG00000181007	185.1	-1.596	0.4908	1.338e-06	0.0001389	ENSG00000181007	ZFP82	protein_coding	ZFP82 zinc finger protein
ENSG00000162733	214.3	-1.635	0.5046	1.403e-06	0.0001416	ENSG00000162733	DDR2	protein_coding	discoidin domain receptor tyrosine kinase 2
ENSG00000215274	12.32	-1.666	2.518	0.0004658	0.01546	ENSG00000215274	GAGE10	protein_coding	G antigen 10
ENSG00000198924	182.9	-1.697	0.4473	2.177e-07	3.024e-05	ENSG00000198924	DCLRE1A	protein_coding	DNA cross-link repair 1A
ENSG00000174951	71.07	-1.775	0.9359	4.502e-05	0.00264	ENSG00000174951	FUT1	protein_coding	fucosyltransferase 1 (H blood group)
ENSG00000198915	107.1	-1.776	0.714	1.132e-05	0.0008137	ENSG00000198915	RASGEF1A	protein_coding	RasGEF domain family member 1A
ENSG00000062650	1634	-1.798	0.2527	1.128e-14	8.476e-12	ENSG00000062650	WAPL	protein_coding	WAPL cohesin release factor
ENSG00000169291	27.78	-1.864	1.669	0.0002076	0.008844	ENSG00000169291	SHE	protein_coding	Src homology 2 domain containing E
ENSG00000180535	11.67	-1.943	2.645	0.000344	0.01245	ENSG00000180535	BHLHA15	protein_coding	basic helix-loop-helix family member a15
ENSG00000136274	11.74	-2.064	2.698	0.0003034	0.01135	ENSG00000136274	NACAD	protein_coding	NAC alpha domain containing
ENSG00000130829	258.8	-2.077	0.4015	1.076e-09	3.176e-07	ENSG00000130829	DUSP9	protein_coding	dual specificity phosphatase 9
ENSG00000146122	553.1	-2.115	0.3127	1.318e-13	7.78e-11	ENSG00000146122	DAAM2	protein_coding	dishevelled associated activator of morphogenesis 2
ENSG00000100867	5515	-2.154	1.678	0.0001219	0.00591	ENSG00000100867	DHRS2	protein_coding	dehydrogenase/reductase 2
ENSG00000166963	2680	-2.287	0.2269	6.01e-26	1.656e-22	ENSG00000166963	MAP1A	protein_coding	microtubule associated protein 1A
ENSG00000165181	207.8	-2.398	0.4571	5.073e-10	1.645e-07	ENSG00000165181	SHOC1	protein_coding	shortage in chiasmata 1
ENSG00000183971	35.17	-2.722	1.453	2.724e-05	0.001746	ENSG00000183971	NPW	protein_coding	neuropeptide W
ENSG00000116711	22.69	-2.888	2.036	6.997e-05	0.003757	ENSG00000116711	PLA2G4A	protein_coding	phospholipase A2 group IVA
ENSG00000176788	488.6	-3.45	3.869	5.81e-05	0.003256	ENSG00000176788	BASP1	protein_coding	brain abundant membrane attached signal protein 1
ENSG00000204542	192.4	-3.55	0.5042	1.016e-14	8.399e-12	ENSG00000204542	C6orf15	protein_coding	chromosome 6 open reading frame 15
ENSG00000166396	38.52	-4.457	1.135	3.981e-07	5.143e-05	ENSG00000166396	SERPINB7	protein_coding	serpin family B member 7
ENSG00000170464	43.94	-4.458	1.141	4.196e-07	5.296e-05	ENSG00000170464	DNAJC18	protein_coding	DnaJ heat shock protein family (Hsp40) member C18
ENSG00000166317	104.2	-4.565	0.6727	7.059e-13	3.765e-10	ENSG00000166317	SYNPO2L	protein_coding	synaptopodin 2 like
ENSG00000023892	57.17	-4.72	0.9496	1.576e-08	2.96e-06	ENSG00000023892	DEF6	protein_coding	DEF6 guanine nucleotide exchange factor
ENSG00000147883	46.76	-5.059	1.054	4.121e-08	6.814e-06	ENSG00000147883	CDKN2B	protein_coding	cyclin dependent kinase inhibitor 2B
ENSG00000154027	190.7	-5.282	0.5354	9.933e-24	2.346e-20	ENSG00000154027	AK5	protein_coding	adenylate kinase 5
ENSG00000052850	54.26	-5.431	1.022	6.22e-09	1.396e-06	ENSG00000052850	ALX4	protein_coding	ALX homeobox 4
ENSG00000184635	20.77	-5.49	2.663	1.206e-05	0.0008518	ENSG00000184635	ZNF93	protein_coding	zinc finger protein 93
ENSG00000123572	31.94	-7.073	1.72	3.444e-07	4.519e-05	ENSG00000123572	NRK	protein_coding	Nik related kinase
ENSG00000223865	32.64	-7.145	1.671	2.367e-07	3.235e-05	ENSG00000223865	HLA-DPB1	protein_coding	major histocompatibility complex, class II, DP beta 1
ENSG00000105750	42.21	-7.578	1.544	3.291e-08	5.727e-06	ENSG00000105750	ZNF85	protein_coding	zinc finger protein 85
ENSG00000172687	55.81	-7.934	1.524	8.601e-09	1.8e-06	ENSG00000172687	ZNF738	protein_coding	zinc finger protein 738
ENSG00000167232	55.49	-7.954	1.506	6.084e-09	1.396e-06	ENSG00000167232	ZNF91	protein_coding	zinc finger protein 91
ENSG00000185988	54.48	-7.968	1.483	3.941e-09	1.002e-06	ENSG00000185988	PLK5	protein_coding	polo like kinase 5
ENSG00000197020	63.52	-8.183	1.466	1.231e-09	3.465e-07	ENSG00000197020	ZNF100	protein_coding	zinc finger protein 100
ENSG00000022556	195.3	-8.503	1.367	2.676e-11	1.053e-08	ENSG00000022556	NLRP2	protein_coding	NLR family pyrin domain containing 2
ENSG00000170627	216.3	-9.848	1.393	3.923e-14	2.495e-11	ENSG00000170627	GTSF1	protein_coding	gametocyte specific factor 1
ENSG00000230882	17.31	1.373	2.128	0.0007005	0.02068	ENSG00000230882	AC005077.4	processed_pseudogene	hypothetical protein LOC285908 (LOC285908) pseudogene
ENSG00000278771	45170	-1.748	0.2852	4.898e-12	2.249e-09	ENSG00000278771	RN7SL3	misc_RNA	RNA component of signal recognition particle 7SL3
ENSG00000189275	18.13	4.5	2.971	3.434e-05	0.002088	ENSG00000189275	LINC01164	lncRNA	long intergenic non-protein coding RNA 1164
ENSG00000287190	36.33	3.86	1.229	1.91e-06	0.0001825	ENSG00000287190	AC239799.2	lncRNA	novel transcript
ENSG00000270022	97.58	3.692	0.7546	4.699e-09	1.156e-06	ENSG00000270022	Z93241.1	lncRNA	RNA, U12 small nuclear
ENSG00000203688	16.07	3.649	3.054	7.303e-05	0.00387	ENSG00000203688	LINC02487	lncRNA	long intergenic non-protein coding RNA 2487
ENSG00000230400	14.35	3.283	3.009	9.933e-05	0.004959	ENSG00000230400	LINC01747	lncRNA	long intergenic non-protein coding RNA 1747
ENSG00000272468	52.43	3.174	0.9147	5.557e-07	6.856e-05	ENSG00000272468	AL021807.1	lncRNA	novel transcript
ENSG00000285646	198.6	2.787	0.4409	4.896e-13	2.699e-10	ENSG00000285646	AL021155.5	lncRNA	novel transcript
ENSG00000255310	22.59	2.519	2.676	0.000189	0.008244	ENSG00000255310	AF131215.5	lncRNA	novel transcript
ENSG00000271869	69.25	2.479	0.7719	1.109e-06	0.0001175	ENSG00000271869	AC026979.2	lncRNA	novel transcript
ENSG00000189223	71.15	2.468	0.8142	1.82e-06	0.0001759	ENSG00000189223	PAX8-AS1	lncRNA	PAX8 antisense RNA 1
ENSG00000237181	66.25	2.456	0.7682	1.168e-06	0.000123	ENSG00000237181	AC147651.4	lncRNA	novel transcript
ENSG00000286393	24.31	2.361	2.675	0.0002234	0.009424	ENSG00000286393	Z97192.4	lncRNA	novel transcript
ENSG00000287402	12.6	2.238	2.768	0.0002551	0.01024	ENSG00000287402	AL158167.1	lncRNA	novel transcript
ENSG00000253361	42.49	2.147	1.144	3.384e-05	0.002072	ENSG00000253361	AC069120.1	lncRNA	novel transcript
ENSG00000248538	240.9	1.847	0.4185	2.473e-08	4.494e-06	ENSG00000248538	AC022784.1	lncRNA	novel transcript
ENSG00000238266	181.7	1.838	0.5728	1.527e-06	0.000152	ENSG00000238266	LINC00707	lncRNA	long intergenic non-protein coding RNA 707
ENSG00000262003	18.65	1.649	2.31	0.0004846	0.01585	ENSG00000262003	AC087392.1	lncRNA	novel transcript, antisense to NXN
ENSG00000285669	63.93	1.564	0.8328	6.158e-05	0.003417	ENSG00000285669	AC026979.4	lncRNA	novel transcript
ENSG00000235865	38.62	1.445	1.109	0.00023	0.009579	ENSG00000235865	GSN-AS1	lncRNA	GSN antisense RNA 1
ENSG00000266088	25.74	1.395	1.538	0.0004851	0.01585	ENSG00000266088	AC004585.1	lncRNA	novel transcript
ENSG00000234948	11.41	1.384	2.302	0.0006705	0.02001	ENSG00000234948	LINC01524	lncRNA	long intergenic non-protein coding RNA 1524
ENSG00000165511	52.2	1.333	0.8695	0.0001856	0.00816	ENSG00000165511	C10orf25	lncRNA	chromosome 10 open reading frame 25
ENSG00000230098	69.66	1.2	0.7283	0.0001994	0.008562	ENSG00000230098	TCERG1L-AS1	lncRNA	TCERG1L antisense RNA 1
ENSG00000225383	952.1	1.116	0.2901	1.592e-07	2.31e-05	ENSG00000225383	SFTA1P	lncRNA	surfactant associated 1, pseudogene
ENSG00000241163	16.25	1.082	1.682	0.001086	0.02772	ENSG00000241163	LINC00877	lncRNA	long intergenic non-protein coding RNA 877
ENSG00000287064	259.8	-1.113	0.4459	2.805e-05	0.001777	ENSG00000287064	AL606500.1	lncRNA	novel transcript
ENSG00000261770	229	-1.388	0.4201	1.068e-06	0.0001152	ENSG00000261770	AC006504.1	lncRNA	novel transcript
ENSG00000261824	805.1	-1.912	0.2676	1.113e-14	8.476e-12	ENSG00000261824	LINC00662	lncRNA	long intergenic non-protein coding RNA 662
ENSG00000261296	11.7	-2.066	2.698	0.000303	0.01135	ENSG00000261296	AC126323.6	lncRNA	novel transcript
ENSG00000233922	58.22	-3.597	3.586	7.061e-05	0.003778	ENSG00000233922	LINC01694	lncRNA	long intergenic non-protein coding RNA 1694
ENSG00000226070	17.04	-4.719	2.891	2.738e-05	0.001748	ENSG00000226070	AL139275.1	lncRNA	novel transcript
ENSG00000232445	17.89	-4.904	2.85	2.284e-05	0.001517	ENSG00000232445	AC006329.1	lncRNA	novel transcript
ENSG00000232677	272	-5.688	0.4885	4.422e-32	2.437e-28	ENSG00000232677	LINC00665	lncRNA	long intergenic non-protein coding RNA 665
ENSG00000230392	124.3	-9.112	1.413	4.347e-12	2.054e-09	ENSG00000230392	AC004835.1	lncRNA	novel transcript
ENSG00000177910	18.25	4.981	2.793	2.06e-05	0.001385	ENSG00000177910	SPATA31C2	unprocessed_pseudogene	SPATA31 subfamily C member 2
ENSG00000254681	27.73	2.832	1.937	6.479e-05	0.003547	ENSG00000254681	PKD1P5	transcribed_unprocessed_pseudogene	polycystin 1, transient receptor potential channel interacting pseudogene 5
ENSG00000277406	37.89	1.387	1.089	0.0002661	0.01053	ENSG00000277406	SEC22B4P	transcribed_unprocessed_pseudogene	SEC22 homolog B4, pseudogene
ENSG00000161912	55.18	-1.169	0.8425	0.0003459	0.01247	ENSG00000161912	ADCY10P1	transcribed_unprocessed_pseudogene	ADCY10 pseudogene 1
ENSG00000223553	12.59	-1.527	2.438	0.0005491	0.01736	ENSG00000223553	SMPD4P1	transcribed_unprocessed_pseudogene	sphingomyelin phosphodiesterase 4 pseudogene 1
ENSG00000260062	43.38	-7.618	1.538	2.731e-08	4.855e-06	ENSG00000260062	GOLGA2P11	transcribed_unprocessed_pseudogene	GOLGA2 pseudogene 11
ENSG00000166104	119.9	-9.058	1.418	6.54e-12	2.91e-09	ENSG00000166104	AC126323.1	transcribed_unprocessed_pseudogene	golgin subfamily A pseudogene
ENSG00000002079	76.78	2.746	0.6686	5.698e-08	9.059e-06	ENSG00000002079	MYH16	transcribed_unitary_pseudogene	myosin heavy chain 16 pseudogene
ENSG00000280302	71.14	1.64	0.7658	3.052e-05	0.00189	ENSG00000280302	AP005264.7	TEC	TEC
ENSG00000207005	71.75	1.987	0.7585	6.847e-06	0.0005443	ENSG00000207005	RNU1-2	snRNA	RNA, U1 small nuclear 2
ENSG00000273768	207.7	1.771	0.4138	3.825e-08	6.389e-06	ENSG00000273768	U1	snRNA	U1 spliceosomal RNA
ENSG00000206588	11.33	1.198	2.159	0.0008764	0.02403	ENSG00000206588	RNU1-28P	snRNA	RNA, U1 small nuclear 28, pseudogene
ENSG00000202538	2371	-1.52	0.2473	1.556e-12	7.796e-10	ENSG00000202538	RNU4-2	snRNA	RNA, U4 small nuclear 2
