# Supplementary material for: BRAT1 links Integrator and defective RNA processing with neurodegeneration
Source: Nat Commun. 2022 Aug 26;13:5026. doi: 10.1038/s41467-022-32763-6 (PMC9418311; doi:10.1038/s41467-022-32763-6)
Supplement: Supplementary file 6 — Supplementary Data File 3 [file 41467_2022_32763_MOESM6_ESM.xlsx]

## Sheet: DEGs
	baseMean	log2FoldChange	lfcSE	pvalue	padj	EnsemblGeneID	Name	Biotype	Description
ENSG00000186281	224.4	4.924	0.8382	1.013e-09	3.89e-06	ENSG00000186281	GPAT2	protein_coding	glycerol-3-phosphate acyltransferase 2, mitochondrial
ENSG00000180530	260.7	4.421	0.9432	2.29e-07	0.0003197	ENSG00000180530	NRIP1	protein_coding	nuclear receptor interacting protein 1
ENSG00000157985	31.36	4.327	1.205	1.605e-06	0.001541	ENSG00000157985	AGAP1	protein_coding	ArfGAP with GTPase domain, ankyrin repeat and PH domain 1
ENSG00000169855	323.8	3.988	1.031	1.226e-06	0.001255	ENSG00000169855	ROBO1	protein_coding	roundabout guidance receptor 1
ENSG00000154611	38.17	3.447	1.641	1.22e-05	0.006245	ENSG00000154611	PSMA8	protein_coding	proteasome subunit alpha 8
ENSG00000170921	46.13	3.28	1.794	1.774e-05	0.008254	ENSG00000170921	TANC2	protein_coding	tetratricopeptide repeat, ankyrin repeat and coiled-coil containing 2
ENSG00000068831	48.39	3.233	1.019	3.562e-06	0.002879	ENSG00000068831	RASGRP2	protein_coding	RAS guanyl releasing protein 2
ENSG00000234465	49.81	3.226	1.08	4.462e-06	0.003114	ENSG00000234465	PINLYP	protein_coding	phospholipase A2 inhibitor and LY6/PLAUR domain containing
ENSG00000114405	52.78	2.956	1.051	5.621e-06	0.003597	ENSG00000114405	C3orf14	protein_coding	chromosome 3 open reading frame 14
ENSG00000073910	310.8	2.614	0.3392	8.941e-15	1.373e-10	ENSG00000073910	FRY	protein_coding	FRY microtubule binding protein
ENSG00000075643	83.16	2.568	1.675	3.119e-05	0.01369	ENSG00000075643	MOCOS	protein_coding	molybdenum cofactor sulfurase
ENSG00000132640	74.85	2.452	1.739	3.842e-05	0.01515	ENSG00000132640	BTBD3	protein_coding	BTB domain containing 3
ENSG00000151240	105.7	2.421	1.774	4.151e-05	0.01594	ENSG00000151240	DIP2C	protein_coding	disco interacting protein 2 homolog C
ENSG00000078596	504.9	2.32	1.169	1.608e-05	0.00774	ENSG00000078596	ITM2A	protein_coding	integral membrane protein 2A
ENSG00000135077	144.1	2.319	2.333	7.218e-05	0.02578	ENSG00000135077	HAVCR2	protein_coding	hepatitis A virus cellular receptor 2
ENSG00000178403	107.2	1.801	0.7843	9.379e-06	0.005335	ENSG00000178403	NEUROG2	protein_coding	neurogenin 2
ENSG00000196935	56.48	1.748	1.227	3.685e-05	0.01515	ENSG00000196935	SRGAP1	protein_coding	SLIT-ROBO Rho GTPase activating protein 1
ENSG00000151474	1926	1.529	1.1	3.706e-05	0.01515	ENSG00000151474	FRMD4A	protein_coding	FERM domain containing 4A
ENSG00000111879	77.76	1.307	1.503	0.0001266	0.03973	ENSG00000111879	FAM184A	protein_coding	family with sequence similarity 184 member A
ENSG00000167972	183.1	1.304	0.7336	1.613e-05	0.00774	ENSG00000167972	ABCA3	protein_coding	ATP binding cassette subfamily A member 3
ENSG00000134278	172.6	1.276	1.366	0.0001042	0.03557	ENSG00000134278	SPIRE1	protein_coding	spire type actin nucleation factor 1
ENSG00000253250	63.98	-1.045	1.318	0.0001529	0.04642	ENSG00000253250	C8orf88	protein_coding	chromosome 8 open reading frame 88
ENSG00000156675	1000	-1.083	0.2627	6.056e-07	0.0007154	ENSG00000156675	RAB11FIP1	protein_coding	RAB11 family interacting protein 1
ENSG00000180611	455.3	-1.186	0.3913	2.659e-06	0.002269	ENSG00000180611	MB21D2	protein_coding	Mab-21 domain containing 2
ENSG00000102962	11570	-1.444	0.1949	1.176e-13	9.032e-10	ENSG00000102962	CCL22	protein_coding	C-C motif chemokine ligand 22
ENSG00000163563	405	-1.608	0.9995	2.511e-05	0.01134	ENSG00000163563	MNDA	protein_coding	myeloid cell nuclear differentiation antigen
ENSG00000007237	1285	-1.886	0.6364	4.13e-06	0.00302	ENSG00000007237	GAS7	protein_coding	growth arrest specific 7
ENSG00000157470	579.2	-1.896	0.6379	4.102e-06	0.00302	ENSG00000157470	FAM81A	protein_coding	family with sequence similarity 81 member A
ENSG00000105717	90.67	-2.084	0.9353	1.111e-05	0.006092	ENSG00000105717	PBX4	protein_coding	PBX homeobox 4
ENSG00000134460	170	-2.487	0.3901	1.299e-10	6.652e-07	ENSG00000134460	IL2RA	protein_coding	interleukin 2 receptor subunit alpha
ENSG00000129244	56.66	-3.172	0.6662	2.747e-07	0.0003515	ENSG00000129244	ATP1B2	protein_coding	ATPase Na+/K+ transporting subunit beta 2
ENSG00000125675	44.59	-3.283	0.9431	2.406e-06	0.002173	ENSG00000125675	GRIA3	protein_coding	glutamate ionotropic receptor AMPA type subunit 3
ENSG00000147509	393.4	-3.32	0.5966	1.249e-08	2.741e-05	ENSG00000147509	RGS20	protein_coding	regulator of G protein signaling 20
ENSG00000058866	129.4	-3.889	1.518	6.29e-06	0.003864	ENSG00000058866	DGKG	protein_coding	diacylglycerol kinase gamma
ENSG00000275367	27.35	4.669	3.007	7.9e-06	0.004666	ENSG00000275367	AC092111.1	lncRNA	novel transcript
ENSG00000259863	29.75	4.095	2.218	1.19e-05	0.006245	ENSG00000259863	SH3RF3-AS1	lncRNA	SH3RF3 antisense RNA 1
ENSG00000176728	25.38	2.029	2.944	6.506e-05	0.02379	ENSG00000176728	TTTY14	lncRNA	testis-specific transcript, Y-linked 14
ENSG00000259786	32.18	1.566	2.745	9.133e-05	0.03188	ENSG00000259786	LINC02109	lncRNA	long intergenic non-protein coding RNA 2109
ENSG00000258926	40.67	-1.76	2.427	0.0001268	0.03973	ENSG00000258926	AL355916.2	lncRNA	novel transcript, antisense to PRKCH
ENSG00000244620	51.09	-4.229	0.7352	3.069e-09	7.854e-06	ENSG00000244620	AC246787.2	lncRNA	novel transcript
ENSG00000224184	141.2	-4.4	0.7578	2.052e-09	6.304e-06	ENSG00000224184	MIR3681HG	lncRNA	MIR3681 host gene
ENSG00000237484	88.47	-6.775	1.565	9.825e-08	0.0001886	ENSG00000237484	LINC01684	lncRNA	long intergenic non-protein coding RNA 1684
ENSG00000239951	1508	7.854	2.843	1.451e-07	0.0002229	ENSG00000239951	IGKV3-20	IG_V_gene	immunoglobulin kappa variable 3-20
ENSG00000211967	69.03	7.191	1.844	1.282e-07	0.0002187	ENSG00000211967	IGHV3-53	IG_V_gene	immunoglobulin heavy variable 3-53
ENSG00000211955	45.05	5.037	2.509	5.226e-06	0.00349	ENSG00000211955	IGHV3-33	IG_V_gene	immunoglobulin heavy variable 3-33
ENSG00000211966	38.7	2.592	2.956	4.945e-05	0.01852	ENSG00000211966	IGHV5-51	IG_V_gene	immunoglobulin heavy variable 5-51
ENSG00000242887	48.11	-3.034	2.638	3.848e-05	0.01515	ENSG00000242887	IGHJ3	IG_J_gene	immunoglobulin heavy joining 3
ENSG00000243970	126.8	2.346	0.5798	1.104e-06	0.001211	ENSG00000243970	PPIEL	transcribed_unprocessed_pseudogene	peptidylprolyl isomerase E like pseudogene
