# Supplementary material for: BRAT1 links Integrator and defective RNA processing with neurodegeneration
Source: Nat Commun. 2022 Aug 26;13:5026. doi: 10.1038/s41467-022-32763-6 (PMC9418311; doi:10.1038/s41467-022-32763-6)
Supplement: Supplementary file 7 — Source Data [file 41467_2022_32763_MOESM7_ESM.zip]

Archive with 2 entries (2 files):
- Source Data/Source Data 1.xlsx
- Source Data/Source Data 2.xlsx
