# Supplementary material for: BRAT1 links Integrator and defective RNA processing with neurodegeneration
Source: Nat Commun. 2022 Aug 26;13:5026. doi: 10.1038/s41467-022-32763-6 (PMC9418311; doi:10.1038/s41467-022-32763-6)
Supplement: Supplementary file 7 — Source Data [file 41467_2022_32763_MOESM7_ESM.zip › Source Data/Source Data 1.xlsx]

## Sheet: Fig. 1e
																	vol1
																	INTS4											INTS9											INTS1
																			Image Name	Channel	Name	Signal	Total	Area	Bkgnd.	Type				Image Name	Channel	Name	Signal	Total	Area	Bkgnd.	Type				Image Name	Channel	Name	Signal	Total	Area	Bkgnd.	Type
																		U2OS wt	210317 WB 1 and 2 stability 03031.tif	W	1	58900000	153000000	6240	15100	Signal			U2OS wt	210317 WB 1 and 2 stability 03031.tif	W	1	104000000	211000000	6669	16000	Signal			U2OS wt	210317 WB 1 and 2 stability 01029.tif	W	1	36400000	159000000	7680	15900	Signal
																		U2OS BRAT1 KO 8	210317 WB 1 and 2 stability 03031.tif	W	2	46600000	127000000	5160	15600	Signal			U2OS BRAT1 KO 8	210317 WB 1 and 2 stability 03031.tif	W	2	96300000	209000000	7370	15200	Signal			U2OS BRAT1 KO 8	210317 WB 1 and 2 stability 01029.tif	W	2	23800000	139000000	7424	15600	Signal
																		U2OS BRAT1 KO 6	210317 WB 1 and 2 stability 03031.tif	W	3	44600000	120000000	4859	15600	Signal			U2OS BRAT1 KO 6	210317 WB 1 and 2 stability 03031.tif	W	3	93300000	206000000	7380	15300	Signal			U2OS BRAT1 KO 6	210317 WB 1 and 2 stability 01029.tif	W	3	38200000	147000000	6944	15600	Signal
																		U2OS BRAT1 KO 16	210317 WB 1 and 2 stability 03031.tif	W	4	49100000	129000000	5180	15300	Signal			U2OS BRAT1 KO 16	210317 WB 1 and 2 stability 03031.tif	W	4	78200000	212000000	9180	14600	Signal			U2OS BRAT1 KO 16	210317 WB 1 and 2 stability 01029.tif	W	4	13600000	127000000	7072	16000	Signal
																	vol2		Image Name	Channel	Name	Signal	Total	Area	Bkgnd.	Type				Image Name	Channel	Name	Signal	Total	Area	Bkgnd.	Type				Image Name	Channel	Name	Signal	Total	Area	Bkgnd.	Type
																		U2OS wt	210317 WB 1 and 2 stability 03031.tif	W	1	66000000	151000000	5850	14600	Signal			U2OS wt	210317 WB 1 and 2 stability 03031.tif	W	1	103000000	208000000	6500	16100	Signal			U2OS wt	210317 WB 1 and 2 stability 01029.tif	W	13	22400000	146000000	7616	16200	Signal
																		U2OS BRAT1 KO 8	210317 WB 1 and 2 stability 03031.tif	W	2	46200000	116000000	4520	15400	Signal			U2OS BRAT1 KO 8	210317 WB 1 and 2 stability 03031.tif	W	2	103000000	197000000	5989	15700	Signal			U2OS BRAT1 KO 8	210317 WB 1 and 2 stability 01029.tif	W	14	19800000	112000000	5824	15800	Signal
																		U2OS BRAT1 KO 6	210317 WB 1 and 2 stability 03031.tif	W	3	32000000	128000000	6441	14900	Signal			U2OS BRAT1 KO 6	210317 WB 1 and 2 stability 03031.tif	W	3	85700000	198000000	7380	15200	Signal			U2OS BRAT1 KO 6	210317 WB 1 and 2 stability 01029.tif	W	15	16700000	150000000	8400	15900	Signal
																		U2OS BRAT1 KO 16	210317 WB 1 and 2 stability 03031.tif	W	4	40200000	169000000	8911	14500	Signal			U2OS BRAT1 KO 16	210317 WB 1 and 2 stability 03031.tif	W	4	59400000	189000000	8820	14600	Signal			U2OS BRAT1 KO 16	210317 WB 1 and 2 stability 01029.tif	W	16	12100000	120000000	6720	16000	Signal
																	vol3		Image Name	Channel	Name	Signal	Total	Area	Bkgnd.	Type				Image Name	Channel	Name	Signal	Total	Area	Bkgnd.	Type				Image Name	Channel	Name	Signal	Total	Area	Bkgnd.	Type
																		U2OS wt	210317 WB 3 stability 01025.tif	W	1	94100000	205000000	9490	11700	Signal			U2OS wt	210317 WB 3 stability 01025.tif	W	1	134000000	296000000	13824	11800	Signal			U2OS wt	210317 WB 3 stability 03027.tif	W	1	49000000	111000000	6000	10400	Signal
																		U2OS BRAT1 KO 8	210317 WB 3 stability 01025.tif	W	2	67900000	157000000	7410	12000	Signal			U2OS BRAT1 KO 8	210317 WB 3 stability 01025.tif	W	2	117000000	226000000	8400	12900	Signal			U2OS BRAT1 KO 8	210317 WB 3 stability 03027.tif	W	2	46500000	105000000	5650	10400	Signal
																		U2OS BRAT1 KO 6	210317 WB 3 stability 01025.tif	W	3	54300000	151000000	8030	12000	Signal			U2OS BRAT1 KO 6	210317 WB 3 stability 01025.tif	W	3	110000000	219000000	8432	12800	Signal			U2OS BRAT1 KO 6	210317 WB 3 stability 03027.tif	W	3	27500000	84100000	5664	9980	Signal
																		U2OS BRAT1 KO 16	210317 WB 3 stability 01025.tif	W	4	66800000	157000000	7560	11900	Signal			U2OS BRAT1 KO 16	210317 WB 3 stability 01025.tif	W	4	81300000	189000000	8704	12400	Signal			U2OS BRAT1 KO 16	210317 WB 3 stability 03027.tif	W	4	52800000	108000000	5310	10300	Signal
																	normalized to Lamin B
																	vol1		vol 1	vol 2	vol 3	vol 1	vol 2	vol 3	average	SEM				vol 1	vol 2	vol 3	vol 1	vol 2	vol 3	average	SEM				vol 1	vol 2	vol 3	vol 1	vol 2	vol 3	average	SEM
																	INTS4											INTS9											INTS1
																						normalized to control (wt)											normalized to control (wt)											normalized to control (wt)
																		U2OS wt	0.792746	0.782383	0.940367	1	1	1	1	0			U2OS wt	1.09326	1.07772	1.3578	1	1	1	1	0			U2OS wt	0.823834	0.756477	0.509174	1	1	1	1	0
																		U2OS BRAT1 KO 8	0.682796	0.604167	0.723502	0.861304	0.772213	0.769383	0.800967	0.0246418			U2OS BRAT1 KO 8	1.12366	1.02604	1.04147	1.0278	0.952048	0.767032	0.915626	0.0632364			U2OS BRAT1 KO 8	0.747312	0.583333	0.483871	0.907114	0.771119	0.950305	0.876179	0.0440824
																		U2OS BRAT1 KO 6	0.588235	0.646465	0.705607	0.742022	0.826276	0.750353	0.772884	0.0218855			U2OS BRAT1 KO 6	1.0098	1	1.02336	0.92366	0.927885	0.753694	0.868413	0.0468443			U2OS BRAT1 KO 6	0.720588	0.757576	0.392991	0.874676	1.00145	0.771819	0.88265	0.0542229
																		U2OS BRAT1 KO 16	0.568282	0.938889	0.720183	0.716852	1.20004	0.765854	0.894248	0.125371			U2OS BRAT1 KO 16	0.933921	1.05	0.866972	0.85425	0.974279	0.638514	0.822347	0.0802052			U2OS BRAT1 KO 16	0.559471	0.666667	0.495413	0.679107	0.881279	0.972973	0.844453	0.0708777
																	t-Test: Two-Sample Assuming Equal Variances			t-Test: Two-Sample Assuming Equal Variances			t-Test: Two-Sample Assuming Equal Variances					t-Test: Two-Sample Assuming Equal Variances			t-Test: Two-Sample Assuming Equal Variances			t-Test: Two-Sample Assuming Equal Variances						t-Test: Two-Sample Assuming Equal Variances			t-Test: Two-Sample Assuming Equal Variances			t-Test: Two-Sample Assuming Equal Variances
																	KO	8			6			16				KO	8			6			16					KO	8			6			16
																		Variable 1	Variable 2		Variable 1	Variable 2		Variable 1	Variable 2				Variable 1	Variable 2		Variable 1	Variable 2		Variable 1	Variable 2					Variable 1	Variable 2		Variable 1	Variable 2		Variable 1	Variable 2
																	Mean	1	0.800967	Mean	1	0.772884	Mean	1	0.894248			Mean	1	0.915626	Mean	1	0.822347	Mean	1	0.822347				Mean	1	0.876179	Mean	1	0.88265	Mean	1	0.844453
																	Variance	0	0.00273247	Variance	0	0.00215539	Variance	0	0.0707305			Variance	0	0.0179948	Variance	0	0.0289479	Variance	0	0.0289479				Variance	0	0.00874467	Variance	0	0.0132306	Variance	0	0.0226064
																	Observations	3	3	Observations	3	3	Observations	3	3			Observations	3	3	Observations	3	3	Observations	3	3				Observations	3	3	Observations	3	3	Observations	3	3
																	Pooled Variance	0.00136624		Pooled Variance	0.0010777		Pooled Variance	0.0353653				Pooled Variance	0.00899739		Pooled Variance	0.014474		Pooled Variance	0.014474					Pooled Variance	0.00437234		Pooled Variance	0.00661528		Pooled Variance	0.0113032
																	Hypothesized Mean Difference	0		Hypothesized Mean Difference	0		Hypothesized Mean Difference	0				Hypothesized Mean Difference	0		Hypothesized Mean Difference	0		Hypothesized Mean Difference	0					Hypothesized Mean Difference	0		Hypothesized Mean Difference	0		Hypothesized Mean Difference	0
																	df	4		df	4		df	4				df	4		df	4		df	4					df	4		df	4		df	4
																	t Stat	6.5949		t Stat	8.47316		t Stat	0.688727				t Stat	1.08942		t Stat	1.80852		t Stat	1.80852					t Stat	2.29341		t Stat	1.76708		t Stat	1.79187
																	P(T<=t) one-tail	0.00136926	**	P(T<=t) one-tail	0.00053168	***	P(T<=t) one-tail	0.264431	ns.			P(T<=t) one-tail	0.168603	ns.	P(T<=t) one-tail	0.072398	ns.	P(T<=t) one-tail	0.072398	ns.				P(T<=t) one-tail	0.0417714	*	P(T<=t) one-tail	0.0759781	ns.	P(T<=t) one-tail	0.0738143	ns.
																	t Critical one-tail	2.13185		t Critical one-tail	2.13185		t Critical one-tail	2.13185				t Critical one-tail	2.13185		t Critical one-tail	2.13185		t Critical one-tail	2.13185					t Critical one-tail	2.13185		t Critical one-tail	2.13185		t Critical one-tail	2.13185
																	P(T<=t) two-tail	0.00273852	**	P(T<=t) two-tail	0.00106336	**	P(T<=t) two-tail	0.528861	ns.			P(T<=t) two-tail	0.337206	ns.	P(T<=t) two-tail	0.144796	ns.	P(T<=t) two-tail	0.144796	ns.				P(T<=t) two-tail	0.0835427	ns.	P(T<=t) two-tail	0.151956	ns.	P(T<=t) two-tail	0.147629	ns.
																	t Critical two-tail	2.77645		t Critical two-tail	2.77645		t Critical two-tail	2.77645				t Critical two-tail	2.77645		t Critical two-tail	2.77645		t Critical two-tail	2.77645					t Critical two-tail	2.77645		t Critical two-tail	2.77645		t Critical two-tail	2.77645
[truncated: 17 more columns]

## Sheet:  Fig. 2b
																		U2OS siNT			U2OS siINTS11			KO siNT				slope	efficiency
	vol.1	U2OS siNT	KO siNT	U2OS siINTS11		vol.2	U2OS siNT	KO siNT	U2OS siINTS11		vol.3	U2OS siNT	KO siNT	U2OS siINTS11			pre-U1 snRNA		D21	22.25		C5	16.66		D5	17.05
	pre-U1 snRNA	0.631264	14.5705	31.7591		pre-U1 snRNA	0.36903	25.2286	34.5306		pre-U1 snRNA	0.608803	14.0556	42.62					D22	22.43		C6	16.51		D6	17.27
																			D23	22.26		C7	16.47		D7	17.08
		normalized to WT siNT					normalized to WT siNT					normalized to WT siNT						0.631264	0.518748	22.3133	31.7591	0.722401	16.5467	14.5705	0.666732	17.1333		2.1803	1.8751
		U2OS siNT	KO siNT	U2OS siINTS11			U2OS siNT	KO siNT	U2OS siINTS11			U2OS siNT	KO siNT	U2OS siINTS11			ACTB		B14	11.49		C14	11.96		D14	11.62
	pre-U1 snRNA	1	23.0814	50.3104		pre-U1 snRNA	1	68.3647	93.5715		pre-U1 snRNA	1	23.0872	70.0062					B15			C15	12.03		D15	11.19
																			B16	11.66		C16	11.87		D16	11.46
	pre-U1 snRNA																			11.575			11.9533			11.4233		1.9963	2.16903
		vol1	vol2	vol3	average	SEM												U2OS siNT			U2OS siINTS11			KO siNT
	U2OS siNT	1	1	1	1	0											pre-U1 snRNA		B5	23.07		C5	16.36		D5	16.82
	BRAT1 KO siNT	23.0814	68.3647	23.0872	38.1778	12.3238													B6	23.03		C6	16.26		D6	16.87
	U2OS siINTS11	50.3104	93.5715	70.0062	71.296	10.2103													B7	22.94		C7	16.67		D7	16.95
																		0.36903	0.497538	23.0133	34.5306	0.728342	16.43	25.2286	0.706556	16.88		2.1803	1.8751
	t-Test: Two-Sample Assuming Equal Variances				t-Test: Two-Sample Assuming Equal Variances												ACTB		K2	11.84		K5	12.12		K8	12.22
	WT to KO				WT to siINTS11														K3	11.24		K6	11.94		K9	11.66
		Variable 1	Variable 2			Variable 1	Variable 2												K4	11.27		K7	11.84		K10	11.9
	Mean	1	38.1778		Mean	1	71.296													11.45			11.9667			11.9267		1.9963	2.16903
	Variance	0	683.44		Variance	0	469.129											U2OS siNT			U2OS siINTS11			KO siNT
	Observations	3	3		Observations	3	3										pre-U1 snRNA		C5	23.79		D5	16.84		F5	17.14
	Pooled Variance	341.72			Pooled Variance	234.565													C6	24.04		D6	16.82		F6	17.15
	Hypothesized Mean Difference	0			Hypothesized Mean Difference	0													C7	23.92		D7	16.51		F7	17.06
	df	4			df	4												0.608803	0.536446	23.9167	42.62	0.746063	16.7233	14.0556	0.663875	17.1167		2.1803	1.8751
	t Stat	-2.46317			t Stat	-5.62141											ACTB		C20	12.77		D20	12.43		F20	11.32
	P(T<=t) one-tail	0.0347273	*		P(T<=t) one-tail	0.00246181	**												C21	12.84		D21	12.5		F21	11.48
	t Critical one-tail	2.13185			t Critical one-tail	2.13185													C22	12.88		D22	12.5		F22	11.29
	P(T<=t) two-tail	0.0694546			P(T<=t) two-tail	0.00492362														12.83			12.4767			11.3633		1.9963	2.16903
	t Critical two-tail	2.77645			t Critical two-tail	2.77645

## Sheet: Fig. 2c
												U2OS			BRAT1 KO				slope	efficiency													U7 snRNA				ACTB				ACTB				RPLP
	No.1	pre-U2 snRNA		No.2	pre-U2 snRNA		No.3	pre-U2 snRNA			pre-U2 snRNA		B11	20.67		D11	18.03					No.1	pre-U7 snRNA		No.2	pre-U7 snRNA		No.3	pre-U7 snRNA			U2OS wt	B2	Sample 26	25.86		M2	Sample 290	11.47		M2	Sample 290	11.47		O11	Sample 347	17.51
	U2OS wt	3.81155		U2OS wt	2.6354		U2OS wt	3.43488					B12	20.99		D12	18.07					U2OS wt	3.39728		U2OS wt	8.85226		U2OS wt	1.10653				B3	Sample 27	26.06		M3	Sample 291	11.27		M3	Sample 291	11.27		O12	Sample 348	17.6
	BRAT1 KO	15.8669		BRAT1 KO	12.2576		BRAT1 KO	8.84827					B13	20.55		D13	17.94					BRAT1 KO	14.3142		BRAT1 KO	25.8611		BRAT1 KO	10.358				B4	Sample 28	26.17		M4	Sample 292	11.69		M4	Sample 292	11.69		O13	Sample 349	17.5
												2.6354	0.55819	20.7367	12.2576	0.63416	18.0133		2.209	1.83592															26.03	3.39728			11.4767				11.4767				17.5367		14.5067
											ACTB		B14	11.49		D14	11.62															BRAT1 KO	D2	Sample 74			O2	Sample 338	11.45		O2	Sample 338	11.45		N14	Sample 326	17.34
	pre-U2 snRNA												B15			D15	11.19					pre-U7 snRNA											D3	Sample 75	23.98		O3	Sample 339	11.48		O3	Sample 339	11.48		N15	Sample 327	17.27
		vol1	vol2	vol3	average	SEM							B16	11.66		D16	11.46						noramlized to WT			Average	SEM						D4	Sample 76	23.69		O4	Sample 340	11.32		O4	Sample 340	11.32		N16	Sample 328	17.46
	U2OS wt	1	1	1	1	0								11.575			11.4233		1.9963	2.16903		U2OS wt	1	1	1	1	0								23.835	14.3142			11.4167				11.4167				17.3567		14.3867
	BRAT1 KO	4.16285	4.65114	2.576	3.79667	0.511451																BRAT1 KO	4.21344	2.92141	9.36077	5.49854	1.60589
											pre-U2 snRNA		B11	19.87		D11	18.15																U7 snRNA				ACTB				RPLP
	t-Test: Two-Sample Assuming Equal Variances												B12	19.96		D12	18.3						t-Test: Two-Sample Assuming Equal Variances									U2OS wt	B2	Sample 26			M2	Sample 290	11.06		O11	Sample 347	16.63
	wt to BRAT1 KO												B13	20.08		D13	18.24						wt to BRAT1 KO										B3	Sample 27	24.05		M3	Sample 291	10.92		O12	Sample 348	16.54
	Mean	1	3.79667									3.81155	0.57336	19.97	15.8669	0.654233	18.23		2.209	1.83592			Mean	1	5.49854								B4	Sample 28	23.78		M4	Sample 292	10.97		O13	Sample 349	16.52
	Variance	0	1.17712								ACTB		K2	11.84		K8	12.22						Variance	0	11.605										23.915	8.85226			10.9833				16.5633		13.7733
	Observations	3	3										K3	11.24		K9	11.66						Observations	3	3							BRAT1 KO	D2	Sample 74	22.33		O2	Sample 338	11.24		N14	Sample 326	16.59
	Pooled Variance	0.58856											K4	11.27		K10	11.9						Pooled Variance	5.80248									D3	Sample 75	22.8		O3	Sample 339	11.14		N15	Sample 327	16.64
	Hypothesized Mean Difference	0												11.45			11.9267		1.9963	2.16903			Hypothesized Mean Difference	0									D4	Sample 76	22.21		O4	Sample 340	10.96		N16	Sample 328	16.54
	df	4									pre-U2 snRNA		C11	21.89		F11	18.45						df	4											22.4467	25.8611			11.1133				16.59		13.8517
	t Stat	-4.46468											C12	21.85		F12	18.52						t Stat	-2.28724
	P(T<=t) one-tail	0.00556005	**										C13	21.96		F13	18.45						P(T<=t) one-tail	0.0420564	*								U7 snRNA				ACTB				RPLP
	t Critical one-tail	2.13185										3.43488	0.585845	21.9	8.84827	0.615121	18.4733		2.209	1.83592			t Critical one-tail	2.13185								U2OS wt	B2	Sample 26	27.43		M2	Sample 290	11.09		O11	Sample 347	16.92
	P(T<=t) two-tail	0.0111201									ACTB		C20	12.77		F20	11.32						P(T<=t) two-tail	0.0841129									B3	Sample 27	27.57		M3	Sample 291	11.11		O12	Sample 348	16.99
	t Critical two-tail	2.77645											C21	12.84		F21	11.48						t Critical two-tail	2.77645									B4	Sample 28	26.56		M4	Sample 292	11.18		O13	Sample 349	16.98
													C22	12.88		F22	11.29																		27.1867	1.10653			11.1267				16.9633		14.045
														12.83			11.3633		1.9963	2.16903												BRAT1 KO	D2	Sample 74	25.27		O2	Sample 338	11.33		N14	Sample 326	17.09
																																	D3	Sample 75	23.82		O3	Sample 339	11.19		N15	Sample 327	17.08
																																	D4	Sample 76	23.19		O4	Sample 340	11.28		N16	Sample 328	17.1
																																			24.0933	10.3583			11.2667				17.09		14.1783

## Sheet: Fig. 2e
																			U1									U2									5S/U1									5S/U2
																			2020 06205
																			Image Name	Channel	Name	Signal	Total	Area	Bkgnd.	Type		Image Name	Channel	Name	Signal	Total	Area	Bkgnd.	Type		Image Name	Channel	Name	Signal	Total	Area	Bkgnd.	Type		Image Name	Channel	Name	Signal
																			U2OS	W	1	169000000	188000000	15300	1200	Signal		20200605_M_Z_U2-[Phosphor].tif	W	1	5520000	6010000	722	678	Signal		20200723_NB_U1_1st_5S_4h_4000_200-[Phosphor].tif	W	1	15300000	16600000	1175	1070	Signal		20200724_NB_U2_1st_5S_ON_500_50-[Phosphor].tif	W	1	181000000
																			BRAT1 KO	W	2	106000000	128000000	9600	2240	Signal		20200605_M_Z_U2-[Phosphor].tif	W	3	4630000	5170000	779	690	Signal		20200723_NB_U1_1st_5S_4h_4000_200-[Phosphor].tif	W	2	12500000	14000000	1080	1360	Signal		20200724_NB_U2_1st_5S_ON_500_50-[Phosphor].tif	W	2	147000000
																			siINTS11	W	3	179000000	204000000	11900	2090	Signal		20200605_M_Z_U2-[Phosphor].tif	W	4	8270000	8960000	702	977	Signal		20200723_NB_U1_1st_5S_4h_4000_200-[Phosphor].tif	W	3	20200000	22700000	1032	2380	Signal		20200724_NB_U2_1st_5S_ON_500_50-[Phosphor].tif	W	3	265000000
																			2020 0612
																			Image Name	Channel	Name	Signal	Total	Area	Bkgnd.	Type		Image Name	Channel	Name	Signal	Total	Area	Bkgnd.	Type		Image Name	Channel	Name	Signal	Total	Area	Bkgnd.	Type		Image Name	Channel	Name	Signal
																			U2OS	W	1	7520000	8340000	2964	276	Signal		A20200612_NB_2nd_U2_1000_200um-[Phosphor].tif	W	1	1670000	2170000	666	751	Signal		20200727_NB_U1_2nd_5S_OW_500_100um-[Phosphor].tif	W	1	8630000	11500000	4300	665	Signal		20200724_NB_U2_2nd_5S_4h_1000_100-[Phosphor].tif	W	1	8110000
																			BRAT1 KO	W	2	40500000	44200000	2808	1320	Signal		A20200612_NB_2nd_U2_1000_200um-[Phosphor].tif	W	2	9880000	10800000	702	1290	Signal		20200727_NB_U1_2nd_5S_OW_500_100um-[Phosphor].tif	W	2	50300000	61600000	3168	3540	Signal		20200724_NB_U2_2nd_5S_4h_1000_100-[Phosphor].tif	W	2	51100000
																			siINTS11	W	3	28400000	31600000	2800	1140	Signal		A20200612_NB_2nd_U2_1000_200um-[Phosphor].tif	W	3	5900000	6750000	780	1090	Signal		20200727_NB_U1_2nd_5S_OW_500_100um-[Phosphor].tif	W	3	38800000	47900000	3496	2620	Signal		20200724_NB_U2_2nd_5S_4h_1000_100-[Phosphor].tif	W	3	31200000
																			2020 0731
																			Image Name	Channel	Name	Signal	Total	Area	Bkgnd.	Type		Image Name	Channel	Name	Signal	Total	Area	Bkgnd.	Type		Image Name	Channel	Name	Signal	Total	Area	Bkgnd.	Type		Image Name	Channel	Name	Signal
																			U2OS	W	1	211000000	234000000	16781	1390	Signal		20200723_NB_3rd_U2_1000_50um-[Phosphor].tif	W	1	827000	1000000	19440	9	Signal		A20200731_NB_3rd_U1_5S_500_100um-[Phosphor].tif	W	1	66000000	75800000	4150	2360	Signal		A20200731_NB_3rd_U2_5S_500_100um-[Phosphor].tif	W	1	61900000
																			BRAT1 KO	W	2	185000000	212000000	13280	2050	Signal		20200723_NB_3rd_U2_1000_50um-[Phosphor].tif	W	2	921000	1080000	14784	11	Signal		A20200731_NB_3rd_U1_5S_500_100um-[Phosphor].tif	W	2	65900000	76000000	3619	2780	Signal		A20200731_NB_3rd_U2_5S_500_100um-[Phosphor].tif	W	2	61800000
																			siINTS11	W	3	164000000	186000000	14110	1560	Signal		20200723_NB_3rd_U2_1000_50um-[Phosphor].tif	W	3	904000	1070000	13824	12	Signal		A20200731_NB_3rd_U1_5S_500_100um-[Phosphor].tif	W	3	62200000	73900000	3750	3120	Signal		A20200731_NB_3rd_U2_5S_500_100um-[Phosphor].tif	W	3	60000000
																			2020 0814-20
																			Image Name	Channel	Name	Signal	Total	Area	Bkgnd.	Type		Image Name	Channel	Name	Signal	Total	Area	Bkgnd.	Type		Image Name	Channel	Name	Signal	Total	Area	Bkgnd.	Type		Image Name	Channel	Name	Signal
																			U2OS	W	1	31800000	35100000	3864	862	Signal		20200814_4thU2_1000_100um-[Phosphor].tif	W	1	37800000	44800000	4400	1570	Signal		20200820_4thU1_5S_500_100um-[Phosphor].tif	W	1	51300000	55800000	5394	824	Signal		20200820_4thU2_5S_500_100um-[Phosphor].tif	W	1	65800000
																			BRAT1 KO	W	2	24500000	27200000	2688	976	Signal		20200814_4thU2_1000_100um-[Phosphor].tif	W	2	29000000	35000000	3825	1580	Signal		20200820_4thU1_5S_500_100um-[Phosphor].tif	W	2	41300000	47500000	3735	1650	Signal		20200820_4thU2_5S_500_100um-[Phosphor].tif	W	2	47600000
																			siINTS11	W	3	21500000	24200000	2400	1120	Signal		20200814_4thU2_1000_100um-[Phosphor].tif	W	3	17700000	23200000	4240	1310	Signal		20200820_4thU1_5S_500_100um-[Phosphor].tif	W	3	43300000	49000000	4224	1360	Signal		20200820_4thU2_5S_500_100um-[Phosphor].tif	W	3	41600000
																			TOTAL
																			U1 snRNA	noramlized to loading control				normalized to wt
																				2	1	3	4	2	1	3	4	average	SEM
																			U2OS wt siNT	11.3253	0.725217	3.08707	0.629032	1	1	1	1	1	0
																			BRAT1 KO siNT	9.14286	0.717532	2.78947	0.572632	0.807295	0.989403	0.903599	0.910337	0.902659	0.0322865
																			U2OS siINTS11	8.98678	0.659708	2.51691	0.493878	0.793514	0.909669	0.815308	0.785139	0.825907	0.0247989
																								bubble
																			U2 snRNA	noramlized to loading control				normalized to wt
																				1	2	3	4	1	2	3		average	SEM
																			U2OS wt siNT	0.028756	0.217	0.0142045	0.607046	1	1	1	1	1	0
																			BRAT1 KO siNT	0.0290449	0.188811	0.0147139	0.601375	1.01005	0.870098	1.03586	0.990657	0.976665	0.0494802
																			U2OS siINTS11	0.0288103	0.18	0.014779	0.43609	1.00189	0.829493	1.04044	0.718381	0.897551	0.060951
																			u1 snRNA
																			wt to ko			wt to siINTS11
																			t-Test: Paired Two Sample for Means			t-Test: Paired Two Sample for Means
																				Variable 1	Variable 2		Variable 1	Variable 2
																			Mean	1	0.902659	Mean	1	0.825907
																			Variance	0	0.00555958	Variance	0	0.00327992
																			Observations	4	4	Observations	4	4
																			Pearson Correlation	#DIV/0!		Pearson Correlation	#DIV/0!
																			Hypothesized Mean Difference	0		Hypothesized Mean Difference	0
																			df	3		df	3
																			t Stat	2.611		t Stat	6.07965
																			P(T<=t) one-tail	0.0398082	*	P(T<=t) one-tail	0.00446729	**
																			t Critical one-tail	2.35336		t Critical one-tail	2.35336
																			P(T<=t) two-tail	0.0796163		P(T<=t) two-tail	0.00893458
																			t Critical two-tail	3.18245		t Critical two-tail	3.18245
																			u2 snRNA
																			wt to ko			wt to siINTS11
																			t-Test: Paired Two Sample for Means			t-Test: Paired Two Sample for Means
																				Variable 1	Variable 2		Variable 1	Variable 2
																			Mean	1	0.976665	Mean	1	0.897551
																			Variance	0	0.00539024	Variance	0	0.0226793
																			Observations	4	4	Observations	4	4
																			Pearson Correlation	#DIV/0!		Pearson Correlation	#DIV/0!
																			Hypothesized Mean Difference	0		Hypothesized Mean Difference	0
																			df	3		df	3
																			t Stat	0.63566		t Stat	1.36057
																			P(T<=t) one-tail	0.285086	ns	P(T<=t) one-tail	0.133425	ns
																			t Critical one-tail	2.35336		t Critical one-tail	2.35336
																			P(T<=t) two-tail	0.570172		P(T<=t) two-tail	0.266849
																			t Critical two-tail	3.18245		t Critical two-tail	3.18245
[truncated: 22 more columns]

## Sheet: Fig. 3b
	200225
	main all mean intecity BC 488	Well	Name / Description	Objects	Tot. %	Mean	Error	Error %	CV %
	Total signal of coilin (488)	1	U2OS siNT	2464	100	12.101	0.211	1.744	86.564
		2	U2OS siINTS11	1365	100	15.646	0.092	0.589	21.768
		3	BRAT1 KO	1976	100	11.652	0.102	0.873	38.814
	nucleoli all mean inetnsity BC 488	Well	Name / Description	Objects	Tot. %	Mean	Error	Error %	CV %	normalized to total signal of 488 in nucleus	normalized to WT siNT
	coilin in Nucleoli (defined by B23 - 647)	1	U2OS siNT	10177	100	14.671	0.295	2.01	202.746	1.21238	1
		2	U2OS siINTS11	4869	100	42.304	0.165	0.391	27.279	2.70382	2.23018
		3	BRAT1 KO	5411	100	17.387	0.232	1.335	98.227	1.49219	1.23079
	200304
	main all mean intecity BC 488	Well	Name / Description	Objects	Tot. %	Mean	Error	Error %	CV %
	Total signal of coilin (488)	2	U2OS + siNT	1801	93.607	16.372	0.067	0.41	17.38
		3	U2OS siINTS11	1577	96.512	18.257	0.089	0.489	19.432
		5	KO + siNT	1480	94.569	15.936	0.085	0.531	20.415
	nucleoli all mean inetnsity BC 488	Well	Name / Description	Objects	Tot. %	Mean	Error	Error %	CV %	normalized to total signal of 488 in nucleus	normalized to WT siNT
	coilin in Nucleoli (defined by B23 - 647)	2	U2OS + siNT	5934	95.556	23.513	0.102	0.433	33.382	1.43617	1
		3	U2OS siINTS11	4697	97.267	55.923	0.199	0.355	24.355	3.0631	2.13282
		5	KO + siNT	4482	96.139	26.103	0.144	0.551	36.901	1.63799	1.14052
	200305
	main all mean intecity BC 488	Well	Name / Description	Objects	Tot. %	Mean	Error	Error %	CV %
	Total signal of coilin (488)	2	U2OS siNT	901	92.41	33.389	0.299	0.896	26.894
		5	U2OS siINTS11	605	91.252	43.283	0.403	0.93	22.876
		6	BRAT1 KO	1608	73.425	27.577	0.248	0.901	36.116
	nucleoli all mean inetnsity BC 488	Well	Name / Description	Objects	Tot. %	Mean	Error	Error %	CV %	normalized to total signal of 488 in nucleus	normalized to WT siNT
	coilin in Nucleoli (defined by B23 - 647)	2	U2OS siNT	3335	95.641	48.856	0.361	0.739	42.658	1.46324	1
		5	U2OS siINTS11	1699	94.023	129.92	1.019	0.784	32.315	3.00164	2.05137
		6	BRAT1 KO	5046	84.128	60.505	0.382	0.632	44.862	2.19404	1.49944
		200225	200304	200305	average	SEM
	U2OS siNT	1	1	1	1	0
	U2OS siINTS11	2.23018	2.13282	2.05137	2.13812	0.042201
	BRAT1 KO siNT	1.23079	1.14052	1.49944	1.29025	0.0880113
	wt to siINTS11			wt to KO
	t-Test: Two-Sample Assuming Equal Variances			t-Test: Two-Sample Assuming Equal Variances
		Variable 1	Variable 2		Variable 1	Variable 2
	Mean	1	2.13812	Mean	1	1.29025
	Variance	0	0.00801414	Variance	0	0.0348569
	Observations	3	3	Observations	3	3
	Pooled Variance	0.00400707		Pooled Variance	0.0174285
	Hypothesized Mean Difference	0		Hypothesized Mean Difference	0
	df	4		df	4
	t Stat	-22.0202		t Stat	-2.69274
	P(T<=t) one-tail	1.2586e-05	***	P(T<=t) one-tail	0.0272515	*
	t Critical one-tail	2.13185		t Critical one-tail	2.13185
	P(T<=t) two-tail	2.5172e-05		P(T<=t) two-tail	0.054503
	t Critical two-tail	2.77645		t Critical two-tail	2.77645

## Sheet: Fig. 4b
	vol. 1			vol. 2			vol. 3			vol. 4			vol. 5			vol. 6			normalized CT to house-keepnig genes						normalized to U2OS WT											mRNA			exon 1			ACTB			RPLP			ACTB and RPLP
	pre-mRNA	average CT	to ACTB		average CT	to ACTB and RPLP		average CT	to ACTB and RPLP		average CT	to ACTB and RPLP		average CT	to ACTB and RPLP		average CT	to ACTB and RPLP	vol.1	vol. 2	vol. 3	210316	210402	200408	vol.1	vol. 2	vol. 3	210316	210402	200408	average	SEM			Fos	mRNA			exon1			ACTB			RPLP
	U2OS WT	23.25	0.212537	U2OS WT	24.91	0.0374997	U2OS WT	24.3367	0.0656311	U2OS WT	NaN	NaN	U2OS WT	NaN	NaN	U2OS WT	NaN	NaN	0.212537	0.0374997	0.0656311				1	1	1	NaN	NaN	NaN	1	0			U2OS WT	B17	24.96		B20	25.13		G17	12.84		G20
	BRAT1 KO	22.7767	0.319551	BRAT1 KO	24.49	0.0721523	BRAT1 KO	24.765	0.0694935	BRAT1 KO	NaN	NaN	BRAT1 KO	NaN	NaN	BRAT1 KO	NaN	NaN	0.319551	0.0721523	0.0694935				1.50351	1.92408	1.05885	NaN	NaN	NaN	1.49548	0.203962				B18	24.84		B21	25.19		G18	12.93		G21	19.02
																																				B19	24.83		B22	25.16		G19	12.98		G22	18.68
	mRNA																		vol.1	vol. 2	vol. 3	210316	210402	200408	vol.1	vol. 2	vol. 3	210316	210402	200408							24.8767	1.96217		25.16	1.6123		12.9167			18.85		15.8833
	U2OS WT	18.22	6.94408	U2OS WT	20.3933	0.858381	U2OS WT	20.1667	1.18142	U2OS WT	24.8767	1.96217	U2OS WT	20.94	5.48611	U2OS WT	21.4567	5.31149	6.94408	0.858381	1.18142	1.96217	5.48611	5.31149	1	1	1	1	1	1	1	0			BRAT1 KO	D17	23.84		D20	24.31		I17	12.89		I20	18.1
	BRAT1 KO	17.9033	9.36612	BRAT1 KO	19.63	2.09535	BRAT1 KO	19.96	1.94265	BRAT1 KO	23.7667	3.23579	BRAT1 KO	20.0533	11.8142	BRAT1 KO	20.3467	13.4461	9.36612	2.09535	1.94265	3.23579	11.8142	13.4461	1.34879	2.44105	1.64433	1.64909	2.15348	2.53151	1.96137	0.179919				D18	23.52		D21	24.29		I18	12.74		I21	18.44
																																				D19	23.94		D22	24.32		I19	12.53		I22
	total transcription																		vol.1	vol. 2	vol. 3	210316	210402	200408	vol.1	vol. 2	vol. 3	210316	210402	200408							23.7667	3.23579		24.3067	2.22548		12.72			18.27		15.495
	U2OS WT	18.95	4.18662	U2OS WT	20.8567	0.622591	U2OS WT	20.2	1.15444	U2OS WT	25.16	1.6123	U2OS WT	21.9267	2.76853	U2OS WT	22.17	3.23953	4.18662	0.622591	1.15444	1.6123	2.76853	3.23953	1	1	1	1	1	1	1	0				exon 1			mRNA
	BRAT1 KO	18.6633	5.53066	BRAT1 KO	20.43	1.20346	BRAT1 KO	20.78	1.1004	BRAT1 KO	24.3067	2.22548	BRAT1 KO	20.8933	6.59993	BRAT1 KO	21.2567	7.15582	5.53066	1.20346	1.1004	2.22548	6.59993	7.15582	1.32103	1.93299	0.953188	1.38032	2.38392	2.20891	1.69673	0.209794													RPLP
																																			U2OS WT	B5	22.06		B8	20.98		B11	10.67		B14	16.28
																																				B6	21.83		B9	21.01		B12	10.65		B15	16.22
	level of splicing	normalized CT pre-mRNA/mRNA			normalized to wt			average	SEM																											B7	21.89		B10	20.83		B13	10.63		B16	16.13
	U2OS WT	0.0306069	0.0436866	0.0555527	1	1	1	1	0																												21.9267	2.76853		20.94	5.48611		10.65			16.21		13.43
	BRAT1 KO	0.0341178	0.0344345	0.0357726	1.11471	0.788218	0.643941	0.848956	0.113698																										BRAT1 KO	D5	20.95		D8	20.04		D11	10.93		D14	16.44
																																				D6	20.69		D9	20.04		D12	10.93		D15	16.44
																																				D7	21.04		D10	20.08		D13	10.85		D16	16.31
																																					20.8933	6.59993		20.0533	11.8142		10.9033			16.3967		13.65
																																				total transcription			mRNA			ACTB			RPLP
																																			U2OS WT	E5	22.2		E8	21.41		E11	11.01		E14	16.8
																																				E6	22.16		E9	21.46		E12	11.03		E15	16.77
																																				E7	22.15		E10	21.5		E13	11		E16	16.79
																																					22.17	3.23953		21.4567	5.31149		11.0133			16.7867		13.9
																																			BRAT1 KO	G5	21.36		G8	20.44		G11	11.32		G14	17
																																				G6	21.2		G9	20.29		G12	11.23		G15	16.98
																																				G7	21.21		G10	20.31		G13	11.26		G16	16.99
																																					21.2567	7.15582		20.3467	13.4461		11.27			16.99		14.13
	t-Test: Two-Sample Assuming Equal Variances				t-Test: Two-Sample Assuming Equal Variances				t-Test: Two-Sample Assuming Equal Variances
	WT to BRAT1 KO				WT to BRAT1 KO				WT to BRAT1 KO
		Variable 1	Variable 2			Variable 1	Variable 2			Variable 1	Variable 2
	Mean	1	1.96137		Mean	1	1.69673		Mean	1	0.848956
	Variance	0	0.233069		Variance	0	0.316898		Variance	0	0.0581724
	Observations	6	6		Observations	6	6		Observations	3	3
	Pooled Variance	0.116535			Pooled Variance	0.158449			Pooled Variance	0.0290862
	Hypothesized Mean Difference	0			Hypothesized Mean Difference	0			Hypothesized Mean Difference	0
	df	10			df	10			df	4
	t Stat	-4.87782			t Stat	-3.03164			t Stat	1.08469
	P(T<=t) one-tail	0.000322028	***		P(T<=t) one-tail	0.00632084	**		P(T<=t) one-tail	0.169531	ns.
	t Critical one-tail	1.81246			t Critical one-tail	1.81246			t Critical one-tail	2.13185
	P(T<=t) two-tail	0.000644056			P(T<=t) two-tail	0.0126417			P(T<=t) two-tail	0.339062
	t Critical two-tail	2.22814			t Critical two-tail	2.22814			t Critical two-tail	2.77645

## Sheet: Fig. 6c
																vol. 1	1BR			Father			Patient 1			slope	efficiency
	vol. 1	1BR	Father	Patient 1		vol. 2	1BR	Father	Patient 1		vol. 3	1BR	Father	Patient 1		U1		B2	16.53		C2	16.67		D2						vol.1	LCL	Patient1	Patient2	Father	Mother		vol.2	LCL	Patient1	Patient2	Father	Mother		vol.3	LCL	Patient1	Patient2	Father	Mother
	U1	302.838	281.083	292.735		U1	238.109	79.3609	118.08		U1	89.2276	78.0652	129.739				B3	16.48		C3	16.51		D3	16.91					U1	101.125	127.869	91.3306	70.5097	82.2873		U1	49.1607	61.6959	65.1365	44.3532	48.8991		U1	72.1956	50.3799	76.0235	81.2263	55.8105
	pre-U1	0.342773	0.413453	6.16691		pre-U1	0.400299	0.363988	5.51612		pre-U1	0.505064	0.422264	9.16278				B4	16.45		C4	16.69		D4	16.87					pre-U1	0.625018	4.40329	4.47158	0.381201	0.579574		pre-U1	0.597756	1.98145	2.21408	0.479349	0.91362		pre-U1	0.380548	1.73312	1.44608	0.503304	0.405187
																	302.838	0.840073	16.4867	281.083	0.833567	16.6233	292.735	0.835406	16.89	2.2427	1.79184
	normalized to 1BR															pre-U1		B5	26.29		C5	25.96		D5	21.82					naomalized to LCL wt
	vol. 1	1BR	Father	Patient 1		vol. 2	1BR	Father	Patient 1		vol. 3	1BR	Father	Patient 1				B6	25.97		C6	25.52		D6	21.89						LCL	Patient1	Patient2	Father	Mother		norm.	LCL	Patient1	Patient2	Father	Mother		norm.	LCL	Patient1	Patient2	Father	Mother
	U1	1	0.928163	0.96664		U1	1	0.333296	0.495907		U1	1	0.8749	1.45403				B7	26		C7	25.91		D7	21.72					U1	1	1.26447	0.90315	0.697256	0.813723		U1	1	1.25498	1.32497	0.902208	0.994678		U1	1	0.697825	1.05302	1.12509	0.773045
	pre-U1	1	1.2062	17.9912		pre-U1	1	0.90929	13.78		pre-U1	1	0.83606	18.1418			0.342773	0.530923	26.0867	0.413453	0.53715	25.7967	6.16691	0.646951	21.81	2.1803	1.8751			pre-U1	1	7.04507	7.15433	0.609905	0.927292		pre-U1	1	3.31482	3.704	0.801914	1.52842		pre-U1	1	4.55427	3.79999	1.32258	1.06475
																ACTB		B14	13.89		C14	13.82		D14	14.06
																		B15	13.74		C15	13.87		D15	14.24
		U1 snRNA total			average	SEM	U1 snRNA unprocessed			average	SEM							B16	13.92		C16	13.88		D16	14.03						U1 snRNA total			average	SEM		U1 snRNA unprocessed			average	SEM
	1BR	1	1	1	1	0	1	1	1	1	0								13.85			13.8567			14.11	1.9963	2.16903			LCL	1	1	1	1	0	LCL	1	1	1	1	0
	Father	0.928163	0.333296	0.8749	0.712119	0.155163	1.2062	0.90929	0.83606	0.983849	0.0924					vol. 2														Patient1	0.697825	1.26447	1.25498	1.07243	0.152946	Patient1	4.55427	7.04507	3.31482	4.97139	0.895566
	Patient 1	0.96664	0.495907	1.45403	0.972191	0.225842	17.9912	13.78	18.1418	16.6377	1.16718					U1		I2	15.83		J2	15.95		K2	16.02					Patient2	1.05302	0.90315	1.32497	1.09371	0.100802	Patient2	3.79999	7.15433	3.704	4.88611	0.926276
																		I3	15.87		J3	15.87		K3	16.31					Father	1.12509	0.697256	0.902208	0.908184	0.10087	Father	1.32258	0.609905	0.801914	0.911466	0.17383
	1BR to father			1BR to Patient 1														I4	15.99		J4	15.74		K4	16.12					Mother	0.773045	0.813723	0.994678	0.860482	0.055618	Mother	1.06475	0.927292	1.52842	1.17349	0.148478
	t-Test: Two-Sample Assuming Equal Variances			t-Test: Two-Sample Assuming Equal Variances													238.109	0.823758	15.8967	79.3609	0.734441	15.8533	118.08	0.766563	16.15	2.2427	1.79184
																pre-U1		I5	24.48		J5	23.44		K5	19.69					LCL to P1			LCL to P2			LCL to Father			LCL to Mother
		Variable 1	Variable 2		Variable 1	Variable 2												I6	25		J6	23.07		K6	20.04
	Mean	1	0.983849	Mean	1	16.6377												I7	25.25		J7	23.31		K7	19.84						Variable 1	Variable 2		Variable 1	Variable 2		Variable 1	Variable 2		Variable 1	Variable 2
	Variance	0	0.0384199	Variance	0	6.13036											0.400299	0.525692	24.91	0.363988	0.500286	23.2733	5.51612	0.623468	19.8567	2.1803	1.8751			Mean	1	4.97139	Mean	1	4.88611	Mean	1	0.911466	Mean	1	1.17349
	Observations	3	3	Observations	3	3										ACTB		I14			J14	11.55		K14	12.2					Variance	0	3.60917	Variance	0	3.86094	Variance	0	0.135976	Variance	0	0.0992062
	Pooled Variance	0.01921		Pooled Variance	3.06518													I15	13.12		J15	11.64		K15	12.03					Observations	3	3	Observations	3	3	Observations	3	3	Observations	3	3
	Hypothesized Mean Difference	0		Hypothesized Mean Difference	0													I16	13.07		J16	11.74		K16	12.91					Pooled Variance	1.80459		Pooled Variance	1.93047		Pooled Variance	0.0679882		Pooled Variance	0.0496031
	df	4		df	4														13.095			11.6433			12.38	1.9963	2.16903			Hypothesized Mean Difference	0		Hypothesized Mean Difference	0		Hypothesized Mean Difference	0		Hypothesized Mean Difference	0
	t Stat	0.142716		t Stat	-10.9393																									df	4		df	4		df	4		df	4
	P(T<=t) one-tail	0.446707		P(T<=t) one-tail	0.000198311	***										U1		B2	15.7		C2	15.22		D2	15					t Stat	-3.62075		t Stat	-3.42554		t Stat	0.415854		t Stat	-0.954012
	t Critical one-tail	2.13185		t Critical one-tail	2.13185													B3	15.73		C3	15.2		D3	14.85					P(T<=t) one-tail	0.0111711	*	P(T<=t) one-tail	0.0133222	*	P(T<=t) one-tail	0.349429		P(T<=t) one-tail	0.197051
	P(T<=t) two-tail	0.893415		P(T<=t) two-tail	0.000396623													B4	15.66		C4	15.24		D4	14.83					t Critical one-tail	2.13185		t Critical one-tail	2.13185		t Critical one-tail	2.13185		t Critical one-tail	2.13185
	t Critical two-tail	2.77645		t Critical two-tail	2.77645												89.2276	0.743895	15.6967	78.0652	0.73226	15.22	129.739	0.77585	14.8933	2.2427	1.79184			P(T<=t) two-tail	0.0223423		P(T<=t) two-tail	0.0266445		P(T<=t) two-tail	0.698859		P(T<=t) two-tail	0.394101
																pre-U1		B5	22.92		C5	22.48		D5	18.03					t Critical two-tail	2.77645		t Critical two-tail	2.77645		t Critical two-tail	2.77645		t Critical two-tail	2.77645
																		B6	22.64		C6	22.29		D6	17.94
																		B7	22.82		C7	22.5		D7	18.13
																	0.505064	0.512284	22.7933	0.422264	0.497027	22.4233	9.16278	0.640758	18.0333	2.1803	1.8751
																ACTB		B14	11.63		C14	11.19		D14	11.56
																		B15	11.58		C15	11.1		D15	11.55
																		B16	11.82		C16			D16
																			11.6767			11.145			11.555	1.9963	2.16903
