# Supplementary material for: BRAT1 links Integrator and defective RNA processing with neurodegeneration
Source: Nat Commun. 2022 Aug 26;13:5026. doi: 10.1038/s41467-022-32763-6 (PMC9418311; doi:10.1038/s41467-022-32763-6)
Supplement: Supplementary file 7 — Source Data [file 41467_2022_32763_MOESM7_ESM.zip › Source Data/Source Data 2.xlsx]

## Sheet: Supp. 3c
			200311	200410	200416	200416	200311	200410	200416	200416		average	SEM
	U2OS wt		1.24238	1.22365	1.37099	1.44851	1	1	1	1		1	0
	BRAT1 KO #6		1.99674	1.7161	1.68804	2.073	1.6072	1.40244	1.23125	1.43112		1.418	0.0666541
	BRAT1 KO #16		1.31242	1.69089	1.5737	1.64958	1.05638	1.38184	1.14785	1.13881		1.18122	0.0605931
			normalized coilin in nucleolus to total level of coilin in nucleus
							t-Test: Paired Two Sample for Means				t-Test: Paired Two Sample for Means
							wt to KO 6				wt to KO 16
								Variable 1	Variable 2			Variable 1	Variable 2
							Mean	1	1.418		Mean	1	1.18122
							Variance	0	0.0236947		Variance	0	0.0195815
							Observations	4	4		Observations	4	4
							Pearson Correlation	#DIV/0!			Pearson Correlation	#DIV/0!
							Hypothesized Mean Difference	0			Hypothesized Mean Difference	0
							df	3			df	3
							t Stat	-5.43104			t Stat	-2.59009
							P(T<=t) one-tail	0.00612592	**		P(T<=t) one-tail	0.0405339	*
							t Critical one-tail	2.35336			t Critical one-tail	2.35336
							P(T<=t) two-tail	0.0122518			P(T<=t) two-tail	0.0810679
							t Critical two-tail	3.18245			t Critical two-tail	3.18245

## Sheet: Supp. 4b
No.1	H4 unprocessed		No.2	H4 unprocessed		No.3	H4 unprocessed							H4 unprocessed				ACTB				ACTB				RPLP
U2OS wt	1.53799		U2OS wt	1.37654		U2OS wt	3.1924						U2OS wt	B8	Sample 32	27.28		M2	Sample 290	11.47		M2	Sample 290	11.47		O11	Sample 347	17.51
BRAT1 KO	4.83789		BRAT1 KO	5.17914		BRAT1 KO	10.4926							B9	Sample 33	27.19		M3	Sample 291	11.27		M3	Sample 291	11.27		O12	Sample 348	17.6
														B10	Sample 34	27.05		M4	Sample 292	11.69		M4	Sample 292	11.69		O13	Sample 349	17.5
																27.1733	1.53799			11.4767				11.4767				17.5367		14.5067
statistics	H4 unpocessed			average	SEM								BRAT1 KO	D8	Sample 80			O2	Sample 338	11.45		O2	Sample 338	11.45		N14	Sample 326	17.34
U2OS wt	1	1	1	1	0									D9	Sample 81	25.93		O3	Sample 339	11.48		O3	Sample 339	11.48		N15	Sample 327	17.27
BRAT1 KO	3.1456	3.76244	3.28676	3.39826	0.15235									D10	Sample 82	24.87		O4	Sample 340	11.32		O4	Sample 340	11.32		N16	Sample 328	17.46
																25.4	4.83789			11.4167				11.4167				17.3567		14.3867
	t-Test: Two-Sample Assuming Equal Variances
	WT to BRAT1 KO													H4 unprocessed				ACTB				RPLP
	Mean	1	3.39826										U2OS wt	B8	Sample 32	26.78		M2	Sample 290	11.06		O11	Sample 347	16.63
	Variance	0	0.104447											B9	Sample 33	26.47		M3	Sample 291	10.92		O12	Sample 348	16.54
	Observations	3	3											B10	Sample 34	26.55		M4	Sample 292	10.97		O13	Sample 349	16.52
	Pooled Variance	0.0522236														26.6	1.37654			10.9833				16.5633		13.7733
	Hypothesized Mean Difference	0											BRAT1 KO	D8	Sample 80	24.9		O2	Sample 338	11.24		N14	Sample 326	16.59
	df	4												D9	Sample 81	24.67		O3	Sample 339	11.14		N15	Sample 327	16.64
	t Stat	-12.8531												D10	Sample 82	24.73		O4	Sample 340	10.96		N16	Sample 328	16.54
	P(T<=t) one-tail	0.000105623	***													24.7667	5.17914			11.1133				16.59		13.8517
	t Critical one-tail	2.13185
	P(T<=t) two-tail	0.000211247												H4 unprocessed				ACTB				RPLP
	t Critical two-tail	2.77645											U2OS wt	B8	Sample 32			M2	Sample 290	11.09		O11	Sample 347	16.92
														B9	Sample 33	28.98		M3	Sample 291	11.11		O12	Sample 348	16.99
														B10	Sample 34	28.98		M4	Sample 292	11.18		O13	Sample 349	16.98
																28.98	3.1924			11.1267				16.9633		14.045
													BRAT1 KO	D8	Sample 80	27.29		O2	Sample 338	11.33		N14	Sample 326	17.09
														D9	Sample 81	27.47		O3	Sample 339	11.19		N15	Sample 327	17.08
														D10	Sample 82	27.43		O4	Sample 340	11.28		N16	Sample 328	17.1
																27.3967	10.4926			11.2667				17.09		14.1783

## Sheet: Supp. 5a
																	BRAT1																							BRAT1
																		200409	200505	200519		200409	200505	200519	Average	SEM	normalized to coilin													210409		Image Name	Channel	Name	Signal	Total	Area	Bkgnd.	Type
																	LCL wt	2.92135	0.711246	0.491765		1	1	1	1	0	normalized to actin														wt	200415 BRAT patients and IP 01007.tif	W	1	234000000	441000000	11988	17300	Signal
																	Patient1	1.20172	0.227182	0.278302		0.411357	0.319414	0.565925	0.432232	0.0587248															P1	200415 BRAT patients and IP 01007.tif	W	2	112000000	290000000	10528	17000	Signal
																	Patient2	1.38787	0.304594	0.253695		0.475079	0.428253	0.515886	0.473073	0.0206714															P2	200415 BRAT patients and IP 01007.tif	W	3	98400000	247000000	9000	16500	Signal
																	Father	2.42148	0.513514	0.448498		0.828891	0.721991	0.912017	0.820966	0.0449062															Father	200415 BRAT patients and IP 01007.tif	W	4	239000000	459000000	13024	16900	Signal
																	Mother	2.31471	0.622951	0.67036		0.792343	0.875858	1.36317	1.01046	0.145334															Mother	200415 BRAT patients and IP 01007.tif	W	5	203000000	406000000	10956	18600	Signal
																		LCL to P1				LCL to P2				LCL to Father				LCL to Mother
																		t-Test: Two-Sample Assuming Equal Variances				t-Test: Two-Sample Assuming Equal Variances				t-Test: Two-Sample Assuming Equal Variances				t-Test: Two-Sample Assuming Equal Variances										200505		Image Name	Channel	Name	Signal	Total	Area	Bkgnd.	Type
																			Variable 1	Variable 2			Variable 1	Variable 2			Variable 1	Variable 2			Variable 1	Variable 2									LCL wt	200506 BRAT1 patient 03023.tif	W	4	234000000	447000000	14819	14300	Signal
																		Mean	1	0.432232		Mean	1	0.473073		Mean	1	0.820966		Mean	1	1.01046									Patient1	200506 BRAT1 patient 03023.tif	W	5	91100000	263000000	11340	15100	Signal
																		Variance	0	0.0155187		Variance	0	0.00192289		Variance	0	0.00907456		Variance	0	0.0950494									Patient2	200506 BRAT1 patient 03023.tif	W	6	86200000	250000000	10990	14900	Signal
																		Observations	3	3		Observations	3	3		Observations	3	3		Observations	3	3									Father	200506 BRAT1 patient 03023.tif	W	7	209000000	420000000	13359	15800	Signal
																		Pooled Variance	0.00775936			Pooled Variance	0.000961444			Pooled Variance	0.00453728			Pooled Variance	0.0475247										Mother	200506 BRAT1 patient 03023.tif	W	8	228000000	454000000	13510	16800	Signal
																		Hypothesized Mean Difference	0			Hypothesized Mean Difference	0			Hypothesized Mean Difference	0			Hypothesized Mean Difference	0
																		df	4			df	4			df	4			df	4
																		t Stat	7.89412			t Stat	20.813			t Stat	3.25523			t Stat	-0.0587526
																		P(T<=t) one-tail	0.000696334	***		P(T<=t) one-tail	1.57445e-05	***		P(T<=t) one-tail	0.0156105	*		P(T<=t) one-tail	0.477984	ns.								200519		Image Name	Channel	Name	Signal	Total	Area	Bkgnd.	Type
																		t Critical one-tail	2.13185			t Critical one-tail	2.13185			t Critical one-tail	2.13185			t Critical one-tail	2.13185										LCL wt		W	1	209000000	405000000	13505	14500	Signal
																		P(T<=t) two-tail	0.00139267			P(T<=t) two-tail	3.14891e-05			P(T<=t) two-tail	0.031221			P(T<=t) two-tail	0.955967										Patient1		W	2	118000000	279000000	11084	14600	Signal
																		t Critical two-tail	2.77645			t Critical two-tail	2.77645			t Critical two-tail	2.77645			t Critical two-tail	2.77645										Patient2		W	3	103000000	262000000	11025	14400	Signal
																																									Father		W	4	209000000	405000000	13300	14700	Signal
																																									Mother		W	5	242000000	506000000	19110	13800	Signal
																	INTS11																							INTS11
																		2103xx	2103xx	200505	200519	2103xx	2103xx	200505	200519	average	SEM		normalized to lamin B											2103xx
																													normalized to actin													Image Name	Channel	Name	Signal	Total	Area	Bkgnd.	Type
																	LCL wt	0.506667	0.705	0.407295	0.724706	1	1	1	1	1	0														LCL wt	210323 lamin and INTS11 from stability exp 01016.tif	W	1	76000000	173000000	7680	12600	Signal
																	Patient1	0.146541	0.405433	0.193766	0.683962	0.289225	0.575082	0.475738	0.943779	0.570956	0.11923														Patient1	210323 lamin and INTS11 from stability exp 01016.tif	W	2	23300000	121000000	7680	12700	Signal
																	Patient2	0.122727	0.311702	0.234629	0.628079	0.242225	0.442131	0.576067	0.866667	0.531772	0.113465														Patient2	210323 lamin and INTS11 from stability exp 01016.tif	W	3	13500000	109000000	7424	12900	Signal
																	Father	0.493162	0.625664	0.316953	0.54721	0.973347	0.887466	0.778191	0.755079	0.848521	0.0438576														Father	210323 lamin and INTS11 from stability exp 01016.tif	W	4	57700000	178000000	8976	13400	Signal
																	Mother	0.545283	0.581276	0.453552	0.772853	1.07622	0.824505	1.11357	1.06644	1.02018	0.0571679														Mother	210323 lamin and INTS11 from stability exp 01016.tif	W	5	57800000	166000000	7936	13600	Signal
																	LCL	LCL to Patient1				LCL to Patient2				LCL to father				LCL to mother
																		t-Test: Two-Sample Assuming Equal Variances				t-Test: Two-Sample Assuming Equal Variances				t-Test: Two-Sample Assuming Equal Variances				t-Test: Two-Sample Assuming Equal Variances
																																								2103xx
																			Variable 1	Variable 2			Variable 1	Variable 2			Variable 1	Variable 2			Variable 1	Variable 2										Image Name	Channel	Name	Signal	Total	Area	Bkgnd.	Type
																		Mean	1	0.570956		Mean	1	0.531772		Mean	1	0.848521		Mean	1	1.02018									LCL wt	210323 lamin and INTS11 from stability exp 01016.tif	W	6	84600000	201000000	9520	12200	Signal
																		Variance	0	0.0758176		Variance	0	0.0686633		Variance	0	0.0102586		Variance	0	0.0174302									Patient1	210323 lamin and INTS11 from stability exp 01016.tif	W	7	40300000	143000000	8288	12400	Signal
																		Observations	4	4		Observations	4	4		Observations	4	4		Observations	4	4									Patient2	210323 lamin and INTS11 from stability exp 01016.tif	W	8	29300000	125000000	7680	12500	Signal
																		Pooled Variance	0.0379088			Pooled Variance	0.0343317			Pooled Variance	0.00512931			Pooled Variance	0.00871511										Father	210323 lamin and INTS11 from stability exp 01016.tif	W	9	70700000	218000000	11552	12700	Signal
																		Hypothesized Mean Difference	0			Hypothesized Mean Difference	0			Hypothesized Mean Difference	0			Hypothesized Mean Difference	0										Mother	210323 lamin and INTS11 from stability exp 01016.tif	W	10	56500000	161000000	8448	12400	Signal
																		df	6			df	6			df	6			df	6
																		t Stat	3.11635			t Stat	3.57375			t Stat	2.99115			t Stat	-0.305739
																		P(T<=t) one-tail	0.0103403	*		P(T<=t) one-tail	0.0058655	**		P(T<=t) one-tail	0.012142	*		P(T<=t) one-tail	0.385067
																		t Critical one-tail	1.94318			t Critical one-tail	1.94318			t Critical one-tail	1.94318			t Critical one-tail	1.94318									210505
																		P(T<=t) two-tail	0.0206807			P(T<=t) two-tail	0.011731			P(T<=t) two-tail	0.0242841			P(T<=t) two-tail	0.770133
																		t Critical two-tail	2.44691			t Critical two-tail	2.44691			t Critical two-tail	2.44691			t Critical two-tail	2.44691											Image Name	Channel	Name	Signal	Total	Area	Bkgnd.	Type
																																									LCL wt	200506 BRAT1 patient 01021.tif	W	12	134000000	304000000	10890	15600	Signal
																																									Patient1	200506 BRAT1 patient 01021.tif	W	13	77700000	237000000	10880	14700	Signal
																																									Patient2	200506 BRAT1 patient 01021.tif	W	14	66400000	208000000	9275	15200	Signal
																																									Father	200506 BRAT1 patient 01021.tif	W	15	129000000	289000000	10080	15900	Signal
																																									Mother	200506 BRAT1 patient 01021.tif	W	16	166000000	355000000	11655	16200	Signal
																																								200519
																																										Image Name	Channel	Name	Signal	Total	Area	Bkgnd.	Type
																																									LCL wt		W	16	308000000	567000000	17680	14700	Signal
																																									Patient1		W	17	290000000	536000000	15130	16300	Signal
																																									Patient2		W	18	255000000	483000000	13494	16900	Signal
																																									Father		W	19	255000000	529000000	14250	19200	Signal
																																									Mother		W	20	279000000	533000000	15664	16200	Signal

## Sheet: Supp. 5b
																	BRAT1																		BRAT1											coilin
																		200409	200427	200505	200519		200409	200427	200505	200519	Average	SEM		normalized to coilin					210409
																	1BR	0.770492	0.364583	0.534884	0.674267		1	1	1	1	1	0		normalized to actin						Image Name	Channel		Name	Signal	Total	Area	Bkgnd.	Type				Image Name	Channel
																	Father	0.490674	0.298551	0.433803	0.451791		0.636832	0.818882	0.811023	0.670047	0.734196	0.0408266								1BR	W		9	141000000	333000000	13040	14700	Signal			1BR	200415 BRAT patients and IP 01007.tif	W
																	Patient 1	0.0492958	0.0249842	0.0871622	0.10989		0.0639796	0.0685282	0.162955	0.162977	0.11461	0.0241915								Father	W		10	94700000	300000000	13860	14800	Signal			Father	200415 BRAT patients and IP 01007.tif	W
																																				Patient 1	W		11	10500000	208000000	13790	14400	Signal			Patient 1	200415 BRAT patients and IP 01007.tif	W
																		1BR to father				1BR to sibling1
																		t-Test: Two-Sample Assuming Equal Variances				t-Test: Two-Sample Assuming Equal Variances																								actine
																																			200427
																			Variable 1	Variable 2			Variable 1	Variable 2													Image Name	Channel	Name	Signal	Total	Area	Bkgnd.	Type				Image Name	Channel
																		Mean	1	0.734196		Mean	1	0.11461												1BR	200504 BRAT1 patients 03015.tif	W	1	105000000	254000000	10269	14600	Signal			1BR	200504 BRAT1 patients 02014.tif	W
																		Variance	0	0.00888965		Variance	0	0.00312121												Father	200504 BRAT1 patients 03015.tif	W	2	103000000	285000000	12810	14200	Signal			Father	200504 BRAT1 patients 02014.tif	W
																		Observations	4	4		Observations	4	4												Patient 1	200504 BRAT1 patients 03015.tif	W	3	7920000	168000000	11529	13800	Signal			Patient 1	200504 BRAT1 patients 02014.tif	W
																		Pooled Variance	0.00444483			Pooled Variance	0.0015606
																		Hypothesized Mean Difference	0			Hypothesized Mean Difference	0												200505
																		df	6			df	6														Image Name	Channel	Name	Signal	Total	Area	Bkgnd.	Type				Image Name	Channel
																		t Stat	5.63832			t Stat	31.6959													1BR	200506 BRAT1 patient 03023.tif	W	1	161000000	316000000	12110	12800	Signal			1BR	200506 BRAT1 patient 01021.tif	W
																		P(T<=t) one-tail	0.000666573	***		P(T<=t) one-tail	3.27692e-08	***												Father	200506 BRAT1 patient 03023.tif	W	2	154000000	325000000	13321	12800	Signal			Father	200506 BRAT1 patient 01021.tif	W
																		t Critical one-tail	1.94318			t Critical one-tail	1.94318													Patient 1	200506 BRAT1 patient 03023.tif	W	3	25800000	185000000	12629	12600	Signal			Patient 1	200506 BRAT1 patient 01021.tif	W
																		P(T<=t) two-tail	0.00133315			P(T<=t) two-tail	6.55383e-08
																		t Critical two-tail	2.44691			t Critical two-tail	2.44691
																																			200519
																																						Channel	Name	Signal	Total	Area	Bkgnd.	Type					Channel
																																				1BR		W	1	207000000	411000000	15400	13200	Signal			1BR		W
																																				Father		W	2	164000000	363000000	15440	12900	Signal			Father		W
																																				Patient 1		W	3	40000000	221000000	14110	12900	Signal			Patient 1		W
																	INTS11
																		2103xx	2103xx	200505	200519		2103xx	2103xx	200505	200519		average	SEM		normalized to lamin B				INTS11											Lamin
																	1BR	0.837728	1.45147	0.229236	0.429967		1	1	1	1		1	0		normalized to actin				2103xx
																	Father	0.862986	1.42921	0.160845	0.446281		1.03015	0.984664	0.701657	1.03794		0.938603	0.0691528							Image Name		Channel	Name	Signal	Total	Area	Bkgnd.	Type			Image Name		Channel
																	Patient 1	0.644444	1.17234	0.0736486	0.221978		0.769276	0.807694	0.321279	0.516267		0.603629	0.0988798							1BR	210323 lamin and INTS11 from stability exp 01018.tif	W	1	82600000	192000000	8160	13400	Signal			1BR	210323 lamin and INTS11 from stability exp 01019.tif	W
																																				Father	210323 lamin and INTS11 from stability exp 01018.tif	W	2	84400000	187000000	7616	13500	Signal			Father	210323 lamin and INTS11 from stability exp 01019.tif	W
																																				Patient 1	210323 lamin and INTS11 from stability exp 01018.tif	W	3	75400000	194000000	8880	13400	Signal			Patient 1	210323 lamin and INTS11 from stability exp 01019.tif	W
																		1BR to father				1BR to sibling1
																	fibroblasts	t-Test: Two-Sample Assuming Equal Variances				t-Test: Two-Sample Assuming Equal Variances
																			Variable 1	Variable 2			Variable 1	Variable 2											2103xx
																		Mean	1	0.938603		Mean	1	0.603629												Image Name		Channel	Name	Signal	Total	Area	Bkgnd.	Type			Image Name		Channel
																		Variance	0	0.0255046		Variance	0	0.0521451												1BR	210323 lamin and INTS11 from stability exp 01018.tif	W	4	98700000	203000000	8064	13000	Signal			1BR	210323 lamin and INTS11 from stability exp 01019.tif	W
																		Observations	4	4		Observations	4	4												Father	210323 lamin and INTS11 from stability exp 01018.tif	W	5	95900000	223000000	9792	12900	Signal			Father	210323 lamin and INTS11 from stability exp 01019.tif	W
																		Pooled Variance	0.0127523			Pooled Variance	0.0260726													Patient 1	210323 lamin and INTS11 from stability exp 01018.tif	W	6	117000000	255000000	10368	13400	Signal			Patient 1	210323 lamin and INTS11 from stability exp 01019.tif	W
																		Hypothesized Mean Difference	0			Hypothesized Mean Difference	0
																		df	6			df	6
																		t Stat	0.768896			t Stat	3.47156
																		P(T<=t) one-tail	0.235564	ns.		P(T<=t) one-tail	0.00663924	**											210505
																		t Critical one-tail	1.94318			t Critical one-tail	1.94318																							Actin - loading control
																		P(T<=t) two-tail	0.471128			P(T<=t) two-tail	0.0132785													Image Name		Channel	Name	Signal	Total	Area	Bkgnd.	Type			Image Name		Channel
																		t Critical two-tail	2.44691			t Critical two-tail	2.44691													1BR	200506 BRAT1 patient 01021.tif	W	9	69000000	172000000	7155	14400	Signal			1BR	200506 BRAT1 patient 01021.tif	W
																																				Father	200506 BRAT1 patient 01021.tif	W	10	57100000	170000000	7650	14800	Signal			Father	200506 BRAT1 patient 01021.tif	W
																																				Patient 1	200506 BRAT1 patient 01021.tif	W	11	21800000	151000000	10000	13000	Signal			Patient 1	200506 BRAT1 patient 01021.tif	W
																																			210519
																																				Image Name		Channel	Name	Signal	Total	Area	Bkgnd.	Type			Image Name		Channel
																																				1BR		W	13	132000000	287000000	12350	12500	Signal			1BR		W
																																				Father		W	14	162000000	309000000	11245	13100	Signal			Father		W
																																				Patient 1		W	15	80800000	223000000	10980	12900	Signal			Patient 1		W
[truncated: 6 more columns]

## Sheet: Supp. 5d
																		U1									U2									5S/U1									5S/U2
																		2020 06205
																		Image Name	Channel	Name	Signal	Total	Area	Bkgnd.	Type		Image Name	Channel	Name	Signal	Total	Area	Bkgnd.	Type		Image Name	Channel	Name	Signal	Total	Area	Bkgnd.	Type		Image Name	Channel	Name	Signal	Total
																		LCL wt	W	4	95600000	117000000	9600	2250	Signal		LCL wt	W	5	6040000	6720000	663	1020	Signal		LCL wt	W	4	9670000	11300000	1012	1650	Signal		LCL wt	W	4	126000000	160000000
																		Patient1	W	5	123000000	148000000	10800	2300	Signal		Patient1	W	6	8690000	9500000	722	1120	Signal		Patient1	W	5	15200000	17000000	1269	1370	Signal		Patient1	W	5	191000000	236000000
																		Patient2	W	6	131000000	165000000	9600	3500	Signal		Patient2	W	7	9840000	10600000	780	1040	Signal		Patient2	W	6	11500000	13300000	1296	1430	Signal		Patient2	W	6	206000000	247000000
																		Mother	W	7	109000000	121000000	11625	1050	Signal		Mother	W	8	5150000	5800000	840	766	Signal		Mother	W	7	12000000	13600000	1035	1540	Signal		Mother	W	7	139000000	167000000
																		Father	W	8	32100000	41100000	17000	528	Signal		Father	W	9	4390000	4990000	943	639	Signal		Father	W	8	8650000	9410000	1519	502	Signal		Father	W	8	87200000	108000000
																							bubble inside band
																		2020 0612
																		Image Name	Channel	Name	Signal	Total	Area	Bkgnd.	Type		Image Name	Channel	Name	Signal	Total	Area	Bkgnd.	Type		Image Name	Channel	Name	Signal	Total	Area	Bkgnd.	Type		Image Name	Channel	Name	Signal	Total
																		LCL wt	W	4	41000000	46000000	2888	1710	Signal		LCL wt	W	4	9100000	10200000	840	1280	Signal		LCL wt	W	4	56400000	66400000	3840	2610	Signal		LCL wt	W	4	47800000	55200000
																		Patient1	W	5	35400000	39300000	2960	1340	Signal		Patient1	W	5	7740000	8850000	924	1200	Signal		Patient1	W	5	57400000	68000000	4752	2240	Signal		Patient1	W	5	48100000	57000000
																		Patient2	W	6	29700000	33800000	3192	1280	Signal		Patient2	W	6	6550000	7590000	792	1320	Signal		Patient2	W	6	35900000	44700000	3496	2510	Signal		Patient2	W	6	33900000	42300000
																		Mother	W	7	43900000	49000000	3116	1640	Signal		Mother	W	7	11100000	12300000	902	1380	Signal		Mother	W	7	57500000	68200000	4200	2530	Signal		Mother	W	7	51900000	61800000
																		Father	W	8	44300000	47100000	4756	586	Signal		Father	W	8	14900000	16300000	1100	1250	Signal		Father	W	8	64200000	75700000	4500	2560	Signal		Father	W	8	66300000	74900000
																		2020 0731
																		Image Name	Channel	Name	Signal	Total	Area	Bkgnd.	Type		Image Name	Channel	Name	Signal	Total	Area	Bkgnd.	Type		Image Name	Channel	Name	Signal	Total	Area	Bkgnd.	Type		Image Name	Channel	Name	Signal	Total
																		LCL wt	W	4	201000000	226000000	12859	2000	Signal		LCL wt	W	4	1340000	1530000	16128	12	Signal		LCL wt	W	4	68200000	77800000	3854	2500	Signal		LCL wt	W	4	55800000	68900000
																		Patient1	W	5	135000000	159000000	12000	2000	Signal		Patient1	W	5	1410000	1590000	14080	13	Signal		Patient1	W	5	57300000	66800000	3655	2600	Signal		Patient1	W	5	63000000	74800000
																		Patient2	W	6	165000000	188000000	13920	1680	Signal		Patient2	W	6	1540000	1770000	16544	14	Signal		Patient2	W	6	56100000	69500000	3440	3900	Signal		Patient2	W	6	57900000	71500000
																		Mother	W	7	160000000	183000000	11680	1970	Signal		Mother	W	7	1580000	1830000	17888	14	Signal		Mother	W	7	65700000	76800000	4150	2680	Signal		Mother	W	7	70200000	81400000
																		Father	W	8	173000000	190000000	14670	1140	Signal		Father	W	8	1630000	1830000	18032	11	Signal		Father	W	8	78500000	89100000	3901	2700	Signal		Father	W	8	76100000	84900000
																		2020 0814-20
																		Image Name	Channel	Name	Signal	Total	Area	Bkgnd.	Type		Image Name	Channel	Name	Signal	Total	Area	Bkgnd.	Type		Image Name	Channel	Name	Signal	Total	Area	Bkgnd.	Type		Image Name	Channel	Name	Signal	Total
																		LCL wt	W	4	24300000	28300000	2220	1780	Signal		LCL wt	W	4	35400000	42100000	4050	1670	Signal		LCL wt	W	4	38900000	44700000	4560	1270	Signal		LCL wt	W	4	54800000	68200000
																		Patient1	W	5	28300000	32100000	2560	1490	Signal		Patient1	W	5	30900000	38200000	3720	1960	Signal		Patient1	W	5	42800000	48300000	3825	1440	Signal		Patient1	W	5	58400000	72200000
																		Patient2	W	6	27100000	31400000	2296	1870	Signal		Patient2	W	6	45800000	53000000	4464	1610	Signal		Patient2	W	6	40900000	47200000	4929	1290	Signal		Patient2	W	6	71900000	86400000
																		Mother	W	7	33700000	37300000	2964	1190	Signal		Mother	W	7	37400000	43900000	3510	1860	Signal		Mother	W	7	48200000	54500000	4704	1340	Signal		Mother	W	7	79300000	92400000
																		Father	W	8	27400000	30500000	3168	982	Signal		Father	W	8	38800000	44400000	3960	1410	Signal		Father	W	8	45900000	53000000	3784	1870	Signal		Father	W	8	74700000	86200000
[truncated: 14 more columns]
